# Supplementary material for: Six Novel Mycoviruses Containing Positive Single-Stranded RNA and Double-Stranded RNA Genomes Co-Infect a Single Strain of the Rhizoctonia solani AG-3 PT
Source: Viruses. 2022 Apr 14;14(4):813. doi: 10.3390/v14040813 (PMC9025235; doi:10.3390/v14040813)
Supplement: Supplementary file 1 [file viruses-14-00813-s001.zip › Table S4.xlsx]

## Sheet: Sheet1
Table S4. Clean reads selected after filtering the metatranscriptome sequences obtained from Rhizoctonia solani AG-3 PT strain ZJ-2H.
Unigene_ID	Length	Reads	Nr_Dscription	E-value	Identity Percent
contig1000	2097	1780	Hypothetical protein v565_019890 [Rhizoctonia solani 123e]	1.4e-179	99.1
contig10008	326	898	Hypothetical protein rsol_381410 [Rhizoctonia solani AG-3 rhs1ap]	1.3e-36	100
contig10009	329	1119	Hypothetical protein rsol_381410 [Rhizoctonia solani AG-3 rhs1ap]	1.7e-36	100
contig1001	2927	1563	Prolyl oligopeptidase [Rhizoctonia solani]	6e-266	93.5
contig10010	202	51	RIBosome biogenesis protein tsr1 homolog [Rhizoctonia solani AG-1 IB]	1.8e-20	86.6
contig10014	527	213	Vhs domain protein [Rhizoctonia solani AG-3 rhs1ap]	1.3e-41	83.6
contig10015	477	604	Tetraspannin domain protein [Rhizoctonia solani 123e]	4.4e-41	100
contig10016	3035	1494	5'-3' exoribonuclease [Rhizoctonia solani 123e]	0	98.7
contig10017	1583	529	Bzip transcription factor [Rhizoctonia solani AG-3 rhs1ap]	8.8e-163	100
contig10018	529	79	Fungal specific transcription factor domain protein [Rhizoctonia solani 123e]	2.4e-101	100
contig10019	568	598	Myb-binding protein 1a [homo sapiens] [Rhizoctonia solani]	1.3e-71	96.5
contig10020	401	468	Cell division control protein [Rhizoctonia solani 123e]	5.5e-29	98.5
contig10023	240	782	Opt oligopeptide transporter [Rhizoctonia solani 123e]	5.8e-26	100
contig10025	1457	323	Hypothetical protein rsol_283840 [Rhizoctonia solani AG-3 rhs1ap]	2.8e-224	97.6
contig10029	243	59	Ribosomal protein s10 [Rhizoctonia solani 123e]	2.5e-16	96.2
contig10032	405	112	Acyl-coa dehydrogenase [Rhizoctonia solani 123e]	4e-43	79.8
contig10033	260	315	Cytidine and deoxycytidylate deaminase zinc-binding region protein [Rhizoctonia solani AG-3 rhs1ap]	1e-31	100
contig10034	2078	815	Regulation of carbohydrate metabolism-like protein [Rhizoctonia solani AG-3 rhs1ap]	5e-299	99.8
contig10035	1736	209	F-box-like domain protein [Rhizoctonia solani 123e]	1.6e-128	48.5
contig1004	211	28503	Pectate lyase domain-containing protein [Rhizoctonia solani AG-1 IA]	7.4e-17	89.6
contig10042	1823	141	Vegetative incompatibility protein het-e-1, putative [Rhizoctonia solani AG-3 rhs1ap]	2.1e-83	38
contig10044	743	102	Methyltransferase type 11 [Rhizoctonia solani 123e]	1.4e-99	96.9
contig10046	280	167	Hypothetical protein rsolag22iiib_05129 [Rhizoctonia solani]	1.2e-33	84.9
contig10047	275	26	Enoyl-coa hydratase/isomerase [Rhizoctonia solani AG-3 rhs1ap]	3.4e-38	95.6
contig10048	375	593	Gtp-binding protein rho2 [Rhizoctonia solani]	1.3e-61	93.5
contig10049	613	934	Amidase [Rhizoctonia solani]	3.4e-86	82.2
contig10051	839	126	Hypothetical protein v565_039530 [Rhizoctonia solani 123e]	1.3e-104	96.3
contig10052	236	430	Pheromone b alpha 3 receptor [schizophyllum commune h4-8] [Rhizoctonia solani]	9.1e-24	78.8
contig10055	378	157	H+/nucleoside cotransporter [Rhizoctonia solani AG-3 rhs1ap]	2.8e-51	93.8
contig10058	2007	1052	Hypothetical protein v565_298970, partial [Rhizoctonia solani 123e]	5.4e-250	80.6
contig10061	264	117	Proton-translocating nadh-quinone oxidoreductase, protein (mitochondrion) [Rhizoctonia solani 123e]	5.6e-06	65.9
contig10064	579	252	Protein cwh43 [schizosaccharomyces pombe 972h-] [Rhizoctonia solani]	1.3e-95	94.3
contig10065	605	128	Protein cwh43 [schizosaccharomyces pombe 972h-] [Rhizoctonia solani]	2e-46	94.6
contig10068	672	227	Hypothetical protein rsag8_04984, partial [Rhizoctonia solani AG-8 wac10335]	6.9e-117	96
contig1007	1988	3487	Kinase domain protein [Rhizoctonia solani 123e]	1.1e-210	79.4
contig10071	804	50	Putative family 31 glucosidase [Rhizoctonia solani AG-1 IB]	6.9e-47	94.1
contig10081	1446	1382	Hypothetical protein rsolag22iiib_04245 [Rhizoctonia solani]	1.1e-55	89.8
contig10083	258	14	Hypothetical protein bn14_03908 [Rhizoctonia solani AG-1 IB]	2e-16	66.7
contig10085	2440	224	Hypothetical protein rsolag1ib_09108 [Rhizoctonia solani AG-1 IB]	1.2e-171	63.8
contig1009	245	23	Ap-1 adaptor complex subunit sigma protein [Rhizoctonia solani AG-3 rhs1ap]	5.2e-22	75
contig1010	762	705	Hypothetical protein rsag8_03624, partial [Rhizoctonia solani AG-8 wac10335]	4.4e-75	96.8
contig10100	637	239	Hypothetical protein rsolag22iiib_03445 [Rhizoctonia solani]	2.6e-33	97.4
contig10103	2325	660	Hypothetical protein rsolag1ib_04478 [Rhizoctonia solani AG-1 IB]	4.6e-309	80.2
contig10104	556	566	Putative prefoldin subunit 5[Rhizoctonia solani AG-1 IB]	4.3e-64	89.5
contig10105	1241	319	Cu2+-exporting atpase [Rhizoctonia solani]	9.1e-131	73.1
contig10106	1420	1867	2-oxoglutarate dehydrogenase e1 component [Rhizoctonia solani AG-1 IB]	1.8e-138	95.2
contig10108	464	537	Low quality protein: hypothetical protein rsag8_10337, partial [Rhizoctonia solani AG-8 wac10335]	9.8e-54	69.5
contig1011	1002	755	Hypothetical protein rsag8_03624, partial [Rhizoctonia solani AG-8 wac10335]	6.1e-77	96.9
contig10111	5153	1476	Proteophosphoglycan ppg4 [Rhizoctonia solani AG-1 IB]	0	68.8
contig10114	2556	594	Hypothetical protein bn14_11045 [Rhizoctonia solani AG-1 IB]	2.8e-219	78.9
contig10118	215	859	Ubiquitin carboxyl-terminal hydrolase 7 [Rhizoctonia solani AG-1 IB]	3.2e-28	93
contig10122	465	828	Hypothetical protein rsag8_03476, partial [Rhizoctonia solani AG-8 wac10335]	1.6e-43	90.7
contig10123	1230	564	Hypothetical protein rsolag22iiib_00675 [Rhizoctonia solani]	1.3e-140	74.7
contig10125	1661	702	Autophagy-related protein 11 [aspergillus fumigatus af293] [Rhizoctonia solani]	1e-246	93.1
contig10135	1549	419	Putative endo-1,3(4)-beta-glucanase acla_073210 [Rhizoctonia solani]	3.1e-205	93.4
contig10143	385	225	Sterol-4alpha-carboxylate 3-dehydrogenase (decarboxylating) [Rhizoctonia solani AG-1 IB]	6.2e-22	93.3
contig10144	853	558	Upf0428 protein [Rhizoctonia solani AG-1 IB]	6.5e-80	93.2
contig10145	2179	764	Hypothetical protein v565_005810 [Rhizoctonia solani 123e]	2.5e-309	96
contig10147	838	275	Carbohydrate-binding module family 20 protein [cylindrobasidium torrendii fp15055 ss-10]	1e-13	66.2
contig10148	522	26	Putative transporter c543,05c[Rhizoctonia solani AG-1 IB]	3e-91	93.7
contig10149	1387	236	Enhancer of mrna decapping 4 [Rhizoctonia solani]	1.1e-185	79.2
contig10152	1444	175	Hypothetical protein rsag8_00139, partial [Rhizoctonia solani AG-8 wac10335]	1.3e-221	75.6
contig10154	752	2237	Hypothetical protein rsag8_04517, partial [Rhizoctonia solani AG-8 wac10335]	1.9e-115	84.4
contig10156	1415	176	Putative endo-1,3(4)-beta-glucanase nfia_089530 [Rhizoctonia solani AG-1 IB]	1.8e-167	89.8
contig1016	271	320	Rab-gtpase-tbc domain protein [Rhizoctonia solani 123e]	2.4e-12	97.4
contig10162	641	275	Hypothetical protein ag1ia_00405 [Rhizoctonia solani AG-1 IA]	1.9e-63	71.7
contig10163	698	100	Vegetative incompatibility protein het-e-1, putative [Rhizoctonia solani AG-3 rhs1ap]	2.7e-100	92.3
contig10164	1577	261	Vegetative incompatibility protein het-e-1, putative [Rhizoctonia solani AG-3 rhs1ap]	2.5e-266	99.6
contig10165	400	614	Ribosome-recycling factor [Rhizoctonia solani 123e]	6.4e-62	97.6
contig10168	953	203	Hypothetical protein rsolag22iiib_00420 [Rhizoctonia solani]	1.5e-56	53.8
contig10169	777	210	Hypothetical protein rsag8_00731, partial [Rhizoctonia solani AG-8 wac10335]	1.4e-65	75.3
contig10170	425	363	Nucleolar gtp-binding protein [Rhizoctonia solani 123e]	1.8e-38	95.7
contig10172	546	2531	Ketol-acid reductoisomerase [Rhizoctonia solani]	2.4e-59	92.3
contig10176	2358	505	Rho-type gtpase-activating protein 1[Rhizoctonia solani]	0	90.8
contig10177	758	899	Nuclear protein [Rhizoctonia solani AG-1 IA]	6.7e-52	91
contig10178	850	281	Duf1764 domain protein, partial [Rhizoctonia solani AG-3 rhs1ap]	9.8e-44	90.8
contig10184	1049	787	Ubiquitin-conjugating enzyme e2 j1 [Rhizoctonia solani]	1.2e-99	72.6
contig10188	566	113	Sly1 protein [Rhizoctonia solani 123e]	6.1e-58	81.3
contig10189	1197	94	Alpha/beta hydrolase fold protein [Rhizoctonia solani 123e]	2.1e-161	88.8
contig10192	751	516	Ricin-type beta-trefoil lectin domain protein [Rhizoctonia solani 123e]	2.5e-107	99
contig10195	1224	460	Hypothetical protein rsolag22iiib_08032 [Rhizoctonia solani]	2.2e-137	85.8
contig10196	1321	197	Aromatic di-alanine and tpr containing protein [Rhizoctonia solani AG-3 rhs1ap]	5e-244	95
contig10200	647	1270	Delta-1-pyrroline-5-carboxylate dehydrogenase [Rhizoctonia solani AG-3 rhs1ap]	4.2e-103	100
contig10202	531	296	Hypothetical protein rsolag22iiib_02009 [Rhizoctonia solani]	6.2e-36	73.4
contig10212	224	53	Zinc finger hit domain protein [Rhizoctonia solani AG-3 rhs1ap]	1.9e-07	100
contig10218	895	395	Cystinosin homolog [drosophila melanogaster] [Rhizoctonia solani]	3e-120	92.1
contig1022	796	2279	54s ribosomal protein l12, mitochondrial [Rhizoctonia solani]	5.8e-54	85.8
contig10220	558	293	Hypothetical protein rsolag22iiib_03521 [Rhizoctonia solani]	1.2e-29	90.9
contig10223	285	431	Osteopontin domain protein [Rhizoctonia solani 123e]	5.2e-42	98.9
contig10225	1729	320	Mynd finger protein, putative, partial [Rhizoctonia solani AG-3 rhs1ap]	0	97.9
contig10226	1113	1027	Hypothetical protein rsol_213110 [Rhizoctonia solani AG-3 rhs1ap]	1.4e-45	59.5
contig10230	4988	1444	Snf2 family dna-dependent atpase [Rhizoctonia solani 123e]	0	97.5
contig10231	215	20	Ycfa-like protein [Rhizoctonia solani 123e]	9.5e-20	78.9
contig10234	402	42	Hypothetical protein rsag8_12229, partial [Rhizoctonia solani AG-8 wac10335]	2e-15	53.7
contig10238	224	6	Aspartic protease [Rhizoctonia solani 123e]	1.6e-33	93.2
contig10239	1984	287	Hypothetical protein rsol_374720, partial [Rhizoctonia solani AG-3 rhs1ap]	0	98.6
contig10244	1053	321	Triose-phosphate transporter family protein [Rhizoctonia solani 123e]	1.4e-172	99.7
contig10245	387	161	Ser/thr phosphatase family protein [Rhizoctonia solani 123e]	2.6e-15	100
contig10247	837	65	Potassium/sodium efflux p-type atpase [Rhizoctonia solani 123e]	2.2e-141	98.2
contig10248	1718	311	F-box-like domain protein, putative [Rhizoctonia solani AG-3 rhs1ap]	6.3e-207	65.5
contig10249	306	9	Putative fbd-associated f-box protein at5g56410 [Rhizoctonia solani]	1.4e-24	74.3
contig1025	909	336	Histidine kinase, putative [Rhizoctonia solani AG-3 rhs1ap]	1.8e-80	99.4
contig10251	363	469	Rna recognition motif protein [Rhizoctonia solani AG-3 rhs1ap]	3.9e-50	99.1
contig10257	613	477	Ice-like protease (caspase) p20 domain protein [Rhizoctonia solani 123e]	3.7e-109	100
contig1026	1287	786	Solute carrier family 35 protein, putative [Rhizoctonia solani AG-3 rhs1ap]	2.9e-204	99.4
contig10262	2202	1563	Putative f-box-like domain protein [Rhizoctonia solani 123e]	6.5e-172	99.4
contig10265	272	25	Glycoside hydrolase family 10 protein [Rhizoctonia solani 123e]	3.6e-08	100
contig1027	1241	2033	Mfs general substrate transporter [Rhizoctonia solani 123e]	1.8e-227	90.4
contig10274	553	287	Hypothetical protein rsag8_03811, partial [Rhizoctonia solani AG-8 wac10335]	6.5e-20	92.2
contig10275	1125	466	Hypothetical protein rsag8_03203, partial [Rhizoctonia solani AG-8 wac10335]	1.9e-90	71.6
contig10277	1395	215	6-hydroxy-d-nicotine oxidase, putative [Rhizoctonia solani AG-3 rhs1ap]	1.1e-257	99.1
contig10281	474	67	Sugar porter (sp) family mfs transporter [Rhizoctonia solani AG-3 rhs1ap]	2e-17	53.4
contig10283	812	32	Putative f-box-like domain protein [Rhizoctonia solani 123e]	1.4e-111	97.1
contig10284	897	242	Class ii chitin synthase, putative [Rhizoctonia solani AG-3 rhs1ap]	2.7e-153	100
contig10288	1183	167	Glutathione transferase, putative [Rhizoctonia solani AG-3 rhs1ap]	3e-131	100
contig10292	2091	995	G2/mitotic-specific cyclin cdc13 [Rhizoctonia solani 123e]	0	99.1
contig10293	528	523	U6 snrna-associated-like-sm protein lsm1 [Rhizoctonia solani AG-3 rhs1ap]	1.4e-59	100
contig10294	1131	569	Btb/poz domain protein [Rhizoctonia solani AG-3 rhs1ap]	2.4e-170	99
contig10295	297	395	Cyanate hydratase [Rhizoctonia solani AG-3 rhs1ap]	3e-40	96.8
contig10296	1451	181	Vegetative incompatibility protein het-e-1, partial [Rhizoctonia solani 123e]	7.8e-267	97.9
contig10298	499	402	Hypothetical protein rsol_322910 [Rhizoctonia solani AG-3 rhs1ap]	7e-66	87.1
contig10299	3841	1114	Snf5/smarcb 1/ini1 family protein [Rhizoctonia solani AG-3 rhs1ap]	0	96.9
contig103	2777	103406	53.1 laglidadg endonuclease family protein (mitochondrion) [Rhizoctonia solani]	3.2e-123	100
contig10300	289	498	Hypothetical protein rsag8_02555, partial [Rhizoctonia solani AG-8 wac10335]	4.3e-07	100
contig10301	353	14	Hypothetical protein rsol_375790, partial [Rhizoctonia solani AG-3 rhs1ap]	2.4e-44	95.7
contig10302	448	109	Zinc finger ring-type protein [Rhizoctonia solani 123e]	2.4e-33	68.9
contig10304	920	183	Mannose-p-dolichol utilization defect 1 protein [Rhizoctonia solani 123e]	1e-131	98.1
contig10306	1689	696	Glycoside hydrolase family 2 protein, partial [Rhizoctonia solani AG-3 rhs1ap]	3.1e-259	99.6
contig10307	2168	528	Putative transmembrane protein [Rhizoctonia solani 123e]	1.6e-252	98.7
contig10314	465	82	Glutathione s-transferase [Rhizoctonia solani AG-1 IA]	2.4e-20	71.8
contig10316	354	30	Hypothetical protein rsol_375790, partial [Rhizoctonia solani AG-3 rhs1ap]	3.9e-47	97.9
contig10317	326	26	Glucose dehydrogenase [Rhizoctonia solani 123e]	1.2e-58	100
contig10318	310	503	Translation initiation factor rli1 [Rhizoctonia solani 123e]	3.3e-29	100
contig10319	1057	397	Polyporopepsin [Rhizoctonia solani]	1.5e-126	85.2
contig1032	621	67	Hypothetical protein rsolag22iiib_04016 [Rhizoctonia solani]	3.5e-30	60.8
contig10323	1155	530	Kinase response regulator receiver domain protein [Rhizoctonia solani AG-3 rhs1ap]	5.4e-178	100
contig10325	679	611	Peroxisomal dehydratase [Rhizoctonia solani AG-3 rhs1ap]	5.3e-109	100
contig10330	1105	765	Glutamyl-trna synthetase [Rhizoctonia solani AG-3 rhs1ap]	1.8e-114	99.5
contig10336	837	646	Delta(24(24(1)))-sterol reductase [Rhizoctonia solani AG-3 rhs1ap]	2.2e-149	100
contig10337	350	82	Delta(24(24(1)))-sterol reductase [Rhizoctonia solani AG-3 rhs1ap]	7.8e-64	100
contig10338	740	730	Delta(24(24(1)))-sterol reductase [Rhizoctonia solani AG-3 rhs1ap]	5.4e-139	100
contig10340	366	346	Fungal specific transcription factor domain protein [Rhizoctonia solani 123e]	6.1e-19	100
contig10342	229	57	Transmembrane protein, putative [Rhizoctonia solani AG-3 rhs1ap]	3.1e-08	64
contig10343	1029	1391	V-type h+-transporting atpase subunit i [Rhizoctonia solani]	1.1e-169	97.2
contig10344	1189	1356	Endonuclease 3 [Rhizoctonia solani]	7e-181	83.9
contig10348	1556	176	Hypothetical protein rsag8_04310, partial [Rhizoctonia solani AG-8 wac10335]	2.8e-262	85.9
contig1035	1382	39125	Hypothetical protein cyltodraft_495164 [cylindrobasidium torrendii fp15055 ss-10]	6.2e-80	59.9
contig10350	383	122	Fungal zn(2)-cys(6) binuclear cluster domain-containing protein [Rhizoctonia solani AG-1 IA]	7.6e-20	42.9
contig10351	528	309	Hypothetical protein bn14_06750 [Rhizoctonia solani AG-1 IB]	1.6e-39	91.8
contig10355	312	18	Tetratricopeptide repeat protein 1 short=tpr repeat protein 1 [Rhizoctonia solani AG-1 IB]	6.8e-11	71.7
contig10357	3018	2298	Hypothetical protein rsol_439010 [Rhizoctonia solani AG-3 rhs1ap]	0	98.5
contig10360	510	300	Putative transmembrane protein [Rhizoctonia solani 123e]	4e-16	97.8
contig10371	403	163	Hypothetical protein vmd_37440 [vibrio mimicus vm573]	1.3e-22	67.8
contig10373	500	26	Transmembrane protein, putative, partial [Rhizoctonia solani AG-3 rhs1ap]	2.2e-51	99.1
contig10374	1068	72	Putative transmembrane protein [Rhizoctonia solani 123e]	1.9e-132	82.8
contig10377	1299	560	Dna repair protein rhp42, partial [Rhizoctonia solani AG-3 rhs1ap]	1.6e-194	98
contig10378	323	21	Dna repair protein rhp42, partial [Rhizoctonia solani AG-3 rhs1ap]	7.8e-34	80.4
contig10382	1751	796	Sal1-protein of the ca2+-binding family of the carrier family protein[Rhizoctonia solani AG-3 rhs1ap]	2.8e-170	85.5
contig10384	2027	619	Proteophosphoglycan 5 [Rhizoctonia solani AG-1 IB]	2.3e-107	83.2
contig10385	844	698	Peroxisomal membrane protein [Rhizoctonia solani AG-3 rhs1ap]	9.6e-116	98.6
contig10386	1011	1699	Transmembrane protein, putative [Rhizoctonia solani AG-3 rhs1ap]	2.5e-38	55
contig10387	236	1148	Glutathione s-transferase [Rhizoctonia solani AG-3 rhs1ap]	7.2e-13	95
contig10388	3917	2257	Transposase family tnp2 protein [Rhizoctonia solani AG-3 rhs1ap]	0	99.2
contig10389	933	1250	Lchn protein [Rhizoctonia solani AG-3 rhs1ap]	3.8e-174	100
contig10390	372	171	Enoyl-coa hydratase [Rhizoctonia solani AG-3 rhs1ap]	2.5e-52	96.5
contig10391	249	126	Putative protein c1711,08[Rhizoctonia solani AG-1 IB]	1.5e-16	82.8
contig10392	1505	509	Glutathione s-transferase [Rhizoctonia solani 123e]	9.1e-109	98.5
contig10395	1060	1465	Coiled-coil protein [Rhizoctonia solani 123e]	2e-139	99.7
contig104	1268	4638	Hypothetical protein rsolag1ib_02399 [Rhizoctonia solani AG-1 IB]	2.9e-100	83.1
contig1040	1899	22265	Delta-endotoxin cytb, putative [Rhizoctonia solani AG-3 rhs1ap]	2.7e-102	86.5
contig10401	363	74	Hypothetical protein ag1ia_08623 [Rhizoctonia solani AG-1 IA]	3.9e-18	92
contig10403	685	1278	Heat shock protein [Rhizoctonia solani AG-3 rhs1ap]	9.2e-109	100
contig10404	4862	1926	Duf2264 family protein [Rhizoctonia solani 123e]	0	99.1
contig10406	393	365	Hypothetical protein rsag8_06535, partial [Rhizoctonia solani AG-8 wac10335]	5.6e-26	98.2
contig10408	662	207	Atp-dependent rna helicase ddx23/prp28 [Rhizoctonia solani]	3e-64	82.8
contig10409	354	127	Hypothetical protein rsolag1ib_00163 [Rhizoctonia solani AG-1 IB]	4.7e-16	72.3
contig10415	674	2053	Sh3 domain protein ysc84p, putative [Rhizoctonia solani AG-3 rhs1ap]	2e-100	100
contig10416	247	670	Gnat family acetyltransferase [Rhizoctonia solani AG-3 rhs1ap]	1.2e-21	98.4
contig10417	1351	472	Mucoidy inhibitor a [Rhizoctonia solani 123e]	1.9e-198	86.9
contig10422	772	1006	Ctr copper transporter, putative [Rhizoctonia solani AG-3 rhs1ap]	3.8e-103	99
contig10423	771	240	Hypothetical protein rsolag1ib_02138 [Rhizoctonia solani AG-1 IB]	1.9e-70	62.3
contig10424	1061	354	Acyltransferase domain protein [Rhizoctonia solani AG-3 rhs1ap]	8.5e-154	99.3
contig10425	646	552	Putative suppressor of glycerol defect protein [Rhizoctonia solani 123e]	1.2e-54	91.3
contig10429	1128	305	Nfx1-type zinc finger protein, partial [Rhizoctonia solani AG-3 rhs1ap]	2.2e-184	99.4
contig1043	803	1382	Rare lipoprotein a-like double-psi beta-barrel protein [Rhizoctonia solani AG-3 rhs1ap]	1.3e-16	100
contig10434	251	45	Hypothetical protein rsag8_05023, partial [Rhizoctonia solani AG-8 wac10335]	1.8e-09	55.4
contig10435	609	229	Inositol phosphorylceramide synthase catalytic subunit aur1 [Rhizoctonia solani]	4.9e-37	77.9
contig10436	345	170	Pre-mrna-splicing factor cwf22, putative [Rhizoctonia solani AG-3 rhs1ap]	1.7e-15	100
contig10439	618	162	Cytoplasmic protein [Rhizoctonia solani AG-3 rhs1ap]	5.6e-65	100
contig1044	1035	343	Hypothetical protein rsag8_06840, partial [Rhizoctonia solani AG-8 wac10335]	1.2e-91	81.4
contig10441	1277	252	Hypothetical protein rsol_496230 [Rhizoctonia solani AG-3 rhs1ap]	3.4e-80	100
contig10444	422	134	Vegetative incompatibility protein het-e-1, putative, partial [Rhizoctonia solani AG-3 rhs1ap]	4.9e-60	100
contig10445	396	94	Vegetative incompatibility protein het-e-1, putative, partial [Rhizoctonia solani AG-3 rhs1ap]	3.1e-48	75
contig10447	811	165	Putative multicopper oxidase domain protein [Rhizoctonia solani 123e]	1.3e-80	93.7
contig10448	1604	782	Putative 6-hydroxy-d-nicotine oxidase [Rhizoctonia solani 123e]	6.2e-265	96.1
contig10449	614	152	Putative 6-hydroxy-d-nicotine oxidase [Rhizoctonia solani 123e]	3.2e-105	96.6
contig1045	576	71	Nadph-dependent diflavin oxidoreductase, putative [Rhizoctonia solani AG-3 rhs1ap]	2.8e-90	97.1
contig10451	363	102	Hypothetical protein rsol_510080 [Rhizoctonia solani AG-3 rhs1ap]	2.5e-49	98.1
contig10453	1766	2412	Hypothetical protein rsol_508420, partial [Rhizoctonia solani AG-3 rhs1ap]	4.6e-128	100
contig10454	953	173	Putative transmembrane protein [Rhizoctonia solani 123e]	7.6e-170	97.1
contig10455	688	862	Hypothetical protein rsolag22iiib_11055 [Rhizoctonia solani]	2.5e-29	98.3
contig10456	653	468	Autophagy-related protein [Rhizoctonia solani AG-3 rhs1ap]	3.9e-48	98
contig10457	515	3011	Hypothetical protein rsolag22iiib_11495 [Rhizoctonia solani]	1.5e-15	62.9
contig10461	3002	727	Hypothetical protein rsag8_11219, partial [Rhizoctonia solani AG-8 wac10335]	1.6e-59	71
contig10464	3712	979	Hypothetical protein rsag8_07053, partial [Rhizoctonia solani AG-8 wac10335]	0	84.8
contig10469	2754	523	Hypothetical protein rsolag22iiib_05830 [Rhizoctonia solani]	4.2e-310	81.9
contig1047	3766	3542	Hypothetical protein rsolag22iiib_03041 [Rhizoctonia solani]	0	81.1
contig10471	2285	283	Alcohol dehydrogenase, catalytic domain, groes family protein [Rhizoctonia solani AG-3 rhs1ap]	0	99.7
contig10472	1006	682	Zinc finger, c2h2 type protein [Rhizoctonia solani AG-3 rhs1ap]	3.2e-102	99.7
contig10480	275	75	Putative reovirus sigma c capsid domain protein [Rhizoctonia solani 123e]	2.9e-21	61.6
contig10481	404	226	Putative reovirus sigma c capsid domain protein [Rhizoctonia solani 123e]	1e-19	57
contig10482	1137	227	Hypothetical protein rsag8_01125, partial [Rhizoctonia solani AG-8 wac10335]	1.9e-114	84.4
contig10483	1882	596	Hypothetical protein rsag8_07760, partial [Rhizoctonia solani AG-8 wac10335]	4.1e-90	54.2
contig10484	1241	280	Beta-glucuronidase [Rhizoctonia solani]	7.1e-192	88.2
contig10485	290	102	Hypothetical protein rsolag1ib_10917 [Rhizoctonia solani AG-1 IB]	1.4e-37	76
contig10487	608	50	Vegetative incompatibility protein het-e-1 [Rhizoctonia solani AG-3 rhs1ap]	1.2e-64	83.4
contig10488	554	53	Putative vegetative incompatibility protein het-e-1 [Rhizoctonia solani 123e]	1.5e-61	77.7
contig10491	1204	333	Putative endo-1,3(4)-beta-glucanase acla_073210 [Rhizoctonia solani]	1.1e-160	89.7
contig10492	1166	1173	Hypothetical protein rsolag22iiib_07795 [Rhizoctonia solani]	1.9e-207	93
contig10494	2417	230	Hypothetical protein v565_075650 [Rhizoctonia solani 123e]	2e-129	97.5
contig10497	609	230	Jacalin-like lectin domain protein, putative [Rhizoctonia solani AG-3 rhs1ap]	8.2e-109	95
contig10499	2138	376	Putative sensory histidine kinase [Rhizoctonia solani 123e]	0	100
contig1050	525	279	Tyrosine kinase catalytic domain protein [Rhizoctonia solani 123e]	7.6e-55	100
contig10500	1639	797	Autophagy protein [Rhizoctonia solani AG-3 rhs1ap]	9.6e-221	99.5
contig10501	1788	1735	E3 ubiquitin protein ligase [Rhizoctonia solani 123e]	4e-220	98.2
contig10502	1540	502	Mfs multidrug-resistance, dha1 subfamily protein [Rhizoctonia solani AG-3 rhs1ap]	5.5e-178	99.7
contig10503	1188	500	Anaphase-promoting complex, cyclosome, subunit 4 [Rhizoctonia solani AG-3 rhs1ap]	2.9e-187	98
contig10505	302	340	Aminopeptidase [Rhizoctonia solani 123e]	2.2e-46	97
contig10506	1150	149	Ppr domain protein [Rhizoctonia solani AG-3 rhs1ap]	6.6e-168	99.5
contig10507	704	706	Macrophage erythroblast attacher [Rhizoctonia solani AG-3 rhs1ap]	5.7e-106	99.5
contig10509	689	54	Endo-polygalacturonase [Rhizoctonia solani 123e]	3.2e-69	77.3
contig10515	1382	337	Putative nod factor export atp-binding protein [Rhizoctonia solani 123e]	1.8e-236	99.3
contig10518	964	331	F-box-like domain protein [Rhizoctonia solani 123e]	1.4e-166	99.7
contig10525	451	433	Hypothetical protein rsol_207350, partial [Rhizoctonia solani AG-3 rhs1ap]	1.7e-39	100
contig10526	1309	260	Tyrosine kinase catalytic domain protein [Rhizoctonia solani 123e]	2.8e-106	62
contig1053	1065	221	Udp-n-acetylglucosamine transporter, putative [Rhizoctonia solani AG-3 rhs1ap]	1.7e-178	98.8
contig10530	280	344	Atg18-phosphatidylinositol 3,5-bisphosphate-binding-like protein [Rhizoctonia solani AG-3 rhs1ap]	1.2e-11	100
contig10532	906	112	Hypothetical protein rsol_027710, partial [Rhizoctonia solani AG-3 rhs1ap]	1.8e-72	69.6
contig10533	289	185	Zf-rbx1 domain-containing protein [Rhizoctonia solani AG-1 IA]	3.6e-06	59.3
contig10534	363	52	Hypothetical protein calcodraft_433535 [calocera cornea hhb12733]	4e-10	51.8
contig10535	1970	276	Hypothetical protein rsolag22iiib_10292 [Rhizoctonia solani]	2.6e-257	88.9
contig10536	464	111	Cytochrome p450 family monooxygenase pc-3 [Rhizoctonia solani 123e]	6.4e-13	54.2
contig10537	393	305	Hypothetical protein bn14_09813 [Rhizoctonia solani AG-1 IB]	5.4e-37	63.8
contig1054	1057	8395	60s ribosomal protein l6 [Rhizoctonia solani AG-3 rhs1ap]	3.3e-113	99.5
contig10544	1201	150	Uvrd/rep helicase [Rhizoctonia solani AG-3 rhs1ap]	3.3e-218	98.2
contig10548	2403	621	Afadin and alpha actinin-binding protein [Rhizoctonia solani 123e]	4.8e-245	97.6
contig10549	1231	347	Putative transporter c757,13[Rhizoctonia solani]	5e-190	92.6
contig1055	950	1581	Ubiquitin carboxyl-terminal hydrolase 5/13 [Rhizoctonia solani]	2.4e-139	95.6
contig10550	647	110	Hypothetical protein rsolag22iiib_13956 [Rhizoctonia solani]	2e-28	60
contig10551	1600	135	Hypothetical protein rsolag22iiib_12176 [Rhizoctonia solani]	4.9e-121	63.6
contig10559	550	36	Putative transmembrane protein [Rhizoctonia solani 123e]	3.5e-26	55
contig1056	638	901	Whi2-like protein p4h10,16c[Rhizoctonia solani AG-1 IB]	2.8e-67	96.1
contig10560	1037	213	Alpha,alpha-trehalose-phosphate synthase [udp-forming] 2 [Rhizoctonia solani]	1.4e-36	57.6
contig10563	332	22	Hypothetical protein ag1ia_08669 [Rhizoctonia solani AG-1 IA]	4.1e-06	73.7
contig10568	443	78	Hypothetical protein rsag8_10829, partial [Rhizoctonia solani AG-8 wac10335]	1.4e-17	60.7
contig10572	1288	1056	Exosome complex exonuclease rrp4 [Rhizoctonia solani AG-3 rhs1ap]	2.5e-176	99.1
contig10573	2697	1897	Transcription initiation factor tfiid subunit 6 [Rhizoctonia solani AG-3 rhs1ap]	1.4e-290	100
contig10574	1512	334	Hexose transporter [Rhizoctonia solani AG-3 rhs1ap]	1.4e-274	99.8
contig1058	857	712	Translation initiation factor eif-2b epsilon subunit [Rhizoctonia solani AG-3 rhs1ap]	1.2e-102	100
contig10580	340	83	Hypothetical protein rsolag22iiib_04713 [Rhizoctonia solani]	3.4e-40	84.5
contig10581	1243	313	Metacaspase-7 protein [Rhizoctonia solani AG-3 rhs1ap]	7.8e-215	98.1
contig10582	1255	252	Metacaspase-7 protein [Rhizoctonia solani AG-3 rhs1ap]	5.1e-214	97.1
contig10583	387	944	46.1 cytochrome oxidase subunit 3 (mitochondrion) [Rhizoctonia solani]	2.5e-10	87.5
contig1059	2733	1440	Gamma-tubulin ring complex protein [Rhizoctonia solani AG-3 rhs1ap]	0	99
contig10590	596	205	Hypothetical protein rsolag1ib_10874 [Rhizoctonia solani AG-1 IB]	5.4e-73	75.5
contig10591	786	950	Hypothetical protein rsolag22iiib_01771 [Rhizoctonia solani]	2.9e-18	77.4
contig10594	668	61	Beta-glucan synthesis-associated protein skn1 [candida albicans] [Rhizoctonia solani]	5.1e-104	89.2
contig10596	1290	943	Putative kinase domain protein [Rhizoctonia solani 123e]	1.2e-130	55.2
contig10599	415	422	Hypothetical protein rsolag22iiib_02333 [Rhizoctonia solani]	4.2e-16	61.4
contig1060	770	4095	Ubiquinol-cytochrome c reductase cytochrome c1 subunit [Rhizoctonia solani]	4.8e-138	93.4
contig10600	688	221	Transmembrane protein, putative [Rhizoctonia solani AG-3 rhs1ap]	4e-112	97.7
contig10601	315	532	Ycfa-like protein [Rhizoctonia solani AG-3 rhs1ap]	4.9e-41	100
contig10602	397	10	19.1 galectin-1 [mus caroli]	9.2e-61	99.1
contig10603	1048	1061	Hypothetical protein rsag8_08959, partial [Rhizoctonia solani AG-8 wac10335]	1.8e-79	86.3
contig10608	3268	1050	Band 7 domain protein [Rhizoctonia solani AG-3 rhs1ap]	4.1e-271	94.2
contig10613	294	629	Sfrs protein kinase 3 [Rhizoctonia solani]	1.1e-37	93.1
contig10614	581	1665	Fibroblast growth factor receptor 2 [Rhizoctonia solani]	3e-84	85
contig10616	216	17	Hypothetical protein rsol_523110, partial [Rhizoctonia solani AG-3 rhs1ap]	9.2e-15	67.6
contig10617	479	26	Hypothetical protein rsolag22iiib_10588 [Rhizoctonia solani]	4.1e-47	58.5
contig10622	1604	1444	Hypothetical protein rsolag22iiib_10127 [Rhizoctonia solani]	1.1e-197	80.6
contig10623	1021	953	Hypothetical protein rsag8_08544, partial [Rhizoctonia solani AG-8 wac10335]	2.4e-68	55.6
contig10632	685	1442	Dcn1-like protein 1 [Rhizoctonia solani AG-1 IB]	3.6e-89	85.6
contig10633	645	183	Hypothetical protein rsag8_01961, partial [Rhizoctonia solani AG-8 wac10335]	2.5e-79	84.5
contig10634	2113	921	Cytochrome c1 heme lyase [Rhizoctonia solani 123e]	3e-299	93.1
contig10636	805	170	Mynd finger protein [Rhizoctonia solani 123e]	2.1e-128	98.2
contig10637	726	187	Mynd finger protein [Rhizoctonia solani 123e]	5.6e-64	100
contig10639	1477	228	Putative large low complexity protein [Rhizoctonia solani 123e]	3.3e-265	93.5
contig10641	449	54	Hypothetical protein rsolag22iiib_01750 [Rhizoctonia solani]	1.8e-44	75
contig10642	2276	1044	Nfx1-type zinc finger protein [Rhizoctonia solani 123e]	0	98.4
contig10645	263	32	Enoyl-coa hydratase [Rhizoctonia solani AG-3 rhs1ap]	3.3e-14	95.7
contig10647	353	75	Laminin domain protein, putative, partial [Rhizoctonia solani AG-3 rhs1ap]	9.7e-38	76.6
contig1065	615	99	Hypothetical protein rsol_033600 [Rhizoctonia solani AG-3 rhs1ap]	4.2e-52	61.9
contig10652	1019	457	Uba/ts-n domain protein [Rhizoctonia solani AG-3 rhs1ap]	1.7e-130	99.2
contig10657	879	174	Hypothetical protein rsolag1ib_06508 [Rhizoctonia solani AG-1 IB]	7.9e-121	75.3
contig1066	1340	2045	Mfs general substrate transporter [Rhizoctonia solani AG-3 rhs1ap]	8.9e-257	99.3
contig10660	2735	555	Notchless protein homolog 1 [homo sapiens] [Rhizoctonia solani]	2.2e-89	71.5
contig10661	629	1813	Putative atp-dependent helicase mj0104[Rhizoctonia solani]	3.8e-109	91.9
contig10663	1556	151	Serine/threonine-protein kinase mos[Rhizoctonia solani AG-1 IB]	9.4e-101	41.6
contig10670	1350	340	Putative transporter c11d3,18c[Rhizoctonia solani]	4e-108	90.4
contig10672	2893	1384	Biotin-protein ligase, partial [Rhizoctonia solani AG-3 rhs1ap]	0	95.1
contig10673	825	728	Hypothetical protein rsolag22iiib_09912 [Rhizoctonia solani]	4.4e-81	84
contig10678	1217	581	Protein mon2 homolog [Rhizoctonia solani]	4.6e-212	91.4
contig10679	1638	3605	Aminotransferase, classes i and ii, putative [Rhizoctonia solani]	5.8e-250	85.3
contig10683	404	1121	Supernatant protein factor carboxy-terminal domain protein [Rhizoctonia solani AG-3 rhs1ap]	6.5e-62	100
contig10684	334	278	Rare lipoprotein a-like double-psi beta-barrel protein [Rhizoctonia solani AG-3 rhs1ap]	1.1e-38	97.8
contig1069	1253	7120	Protein phosphatase 2c [Rhizoctonia solani AG-3 rhs1ap]	1.9e-237	99.5
contig10692	339	59	Hypothetical protein rsol_522600 [Rhizoctonia solani AG-3 rhs1ap]	3.9e-36	100
contig10694	840	103	Vegetative incompatibility protein het-e-1, putative [Rhizoctonia solani AG-3 rhs1ap]	2e-142	100
contig10695	1802	762	Hypothetical protein rsolag22iiib_01926 [Rhizoctonia solani]	5.4e-225	84.1
contig10697	406	350	Hypothetical protein rsag8_09505, partial [Rhizoctonia solani AG-8 wac10335]	7e-24	95
contig10699	537	142	Putative reverse transcriptase from transposon x-element protein[Rhizoctonia solani 123e]	2e-71	82.2
contig10700	255	30	Vegetative incompatibility protein het-e-1 [Rhizoctonia solani 123e]	5.9e-37	92.9
contig10701	527	1282	Fibroblast growth factor receptor 2 [Rhizoctonia solani]	1.3e-49	71.1
contig10702	1595	676	Hypothetical protein bn14_07380 [Rhizoctonia solani AG-1 IB]	5.3e-208	87.2
contig10703	239	238	Fungal specific transcription factor domain protein [Rhizoctonia solani AG-3 rhs1ap]	1.5e-37	100
contig10710	352	1286	Hypothetical protein rsag8_10419, partial [Rhizoctonia solani AG-8 wac10335]	7.2e-49	97
contig10711	458	46	Nacht domain protein, partial [Rhizoctonia solani AG-3 rhs1ap]	6.3e-45	76.9
contig10713	2097	6928	Nad-dependent aldehyde dehydrogenase family protein [Rhizoctonia solani 123e]	2.8e-273	99.8
contig10714	1059	1842	Nuclear distribution protein pac1 [Rhizoctonia solani AG-3 rhs1ap]	1e-53	66.1
contig10715	851	745	Hypothetical protein rsolag22iiib_13147 [Rhizoctonia solani]	1.1e-55	51.4
contig10717	757	2265	Histone h3,2 [Rhizoctonia solani AG-1 IB]	2.4e-65	100
contig10718	800	2231	Rab-related gtpase family protein [Rhizoctonia solani AG-3 rhs1ap]	2.3e-34	78.6
contig10723	1169	1092	Hypothetical protein rsolag1ib_09626 [Rhizoctonia solani AG-1 IB]	1.8e-197	88.1
contig10724	1637	1210	Hydroxymethylglutaryl-coa synthase [Rhizoctonia solani 123e]	2.2e-265	99.8
contig10725	618	58	Kinesin light chain-like protein, partial [Rhizoctonia solani AG-3 rhs1ap]	1.7e-93	86.3
contig10728	1748	2223	Xpg domain protein [Rhizoctonia solani 123e]	2.5e-174	95.5
contig10729	1384	218	Hypothetical protein rsol_315440 [Rhizoctonia solani AG-3 rhs1ap]	1.7e-40	82.7
contig10730	402	96	Hypothetical protein rsol_315440 [Rhizoctonia solani AG-3 rhs1ap]	4.2e-21	81.8
contig10731	712	118	Hypothetical protein v565_120550 [Rhizoctonia solani 123e]	3.8e-33	83.7
contig10732	328	76	Calcium-independent phospholipase a2-gamma[Rhizoctonia solani AG-3 rhs1ap]	2.7e-26	66.7
contig10735	1832	225	Hypothetical protein rsolag22iiib_04549 [Rhizoctonia solani]	1.1e-185	88.5
contig10737	311	10	Hypothetical protein rsol_360890 [Rhizoctonia solani AG-3 rhs1ap]	1.9e-13	97.3
contig10738	2286	1253	Hypothetical protein rsolag22iiib_08987 [Rhizoctonia solani]	1.6e-136	67.7
contig10739	751	72	19.1 endonuclease [mycobacterium sp. 1482268.1]	1.9e-78	97.3
contig10740	1381	658	Carnitine o-acetyltransferase [Rhizoctonia solani AG-1 IB]	6e-224	91.5
contig10741	972	410	Hypothetical protein rsag8_05616, partial [Rhizoctonia solani AG-8 wac10335]	2.5e-136	89
contig10742	497	517	Hypothetical protein ag1ia_05386 [Rhizoctonia solani AG-1 IA]	8.4e-11	88.4
contig10744	1455	571	Iron-sulfur clusters transporter atm1, mitochondrial [Rhizoctonia solani]	2.2e-240	85.3
contig10745	298	40	Kinesin light chain [Rhizoctonia solani 123e]	2e-39	86.9
contig10746	1844	381	Kinesin light chain [Rhizoctonia solani AG-3 rhs1ap]	5.8e-291	81.4
contig10748	2325	920	Putative protein pfb0145c [plasmodium falciparum 3d7] [Rhizoctonia solani]	4.4e-126	88.8
contig10749	428	63	Fau, partial [mus musculus domesticus]	4.9e-52	98.3
contig1075	904	4784	Elongation factor 3[Rhizoctonia solani AG-1 IB]	4.3e-146	94.3
contig10750	236	41	O-methylsterigmatocystin oxidoreductase [Rhizoctonia solani]	2.2e-33	88.3
contig10751	626	54	Aldo/keto reductase [Rhizoctonia solani AG-3 rhs1ap]	2.8e-80	97.5
contig10753	975	758	Cytoplasmic dynein 1 intermediate chain 2 [Rhizoctonia solani]	3.3e-128	94
contig10754	339	655	Vacuolar protein sorting-associated protein 29[Rhizoctonia solani AG-1 IB]	3.4e-56	98.1
contig1076	1061	1019	Hypothetical protein rsolag22iiib_11797 [Rhizoctonia solani]	8.4e-109	72.8
contig10761	417	23	Waay domain protein, putative [Rhizoctonia solani AG-3 rhs1ap]	1.1e-43	69.6
contig10765	299	235	Hypothetical protein bn14_00997 [Rhizoctonia solani AG-1 IB]	3.5e-44	87.9
contig10766	571	566	Hypothetical protein rsolag1ib_02385 [Rhizoctonia solani AG-1 IB]	8.8e-97	94.2
contig10768	274	420	Peptide methionine sulfoxide reductase b2, chloroplastic[Rhizoctonia solani AG-1 IB]	2.3e-31	84
contig10769	1704	829	Ddb1-and cul4-associated factor 13 [Rhizoctonia solani AG-1 IB]	5.5e-211	92.7
contig1077	928	26984	14.1 hypothetical protein rsol_m00560 (mitochondrion) [Rhizoctonia solani]	1.8e-06	68
contig10772	325	209	Hypothetical protein rsolag22iiib_07780 [Rhizoctonia solani]	5e-20	83.1
contig10775	2575	2109	Hypothetical protein rsag8_11424, partial [Rhizoctonia solani AG-8 wac10335]	1.1e-82	68
contig10778	344	1069	Primary-amine oxidase [Rhizoctonia solani]	8.6e-47	91.4
contig10782	2180	1640	Hypothetical protein rsag8_03902, partial [Rhizoctonia solani AG-8 wac10335]	0	98.2
contig10783	1877	2236	Hypothetical protein rsolag1ib_11765 [Rhizoctonia solani AG-1 IB]	6.3e-176	60.1
contig10784	2324	1379	Cell division cycle 2-like [Rhizoctonia solani]	3.9e-167	97
contig10786	1492	887	Amino-acid permease bat1[Rhizoctonia solani AG-1 IB]	2.5e-103	58.9
contig10788	253	19	Hypothetical protein rsag8_00987, partial [Rhizoctonia solani AG-8 wac10335]	8.5e-12	95
contig10789	2403	568	Hypothetical protein rsolag1ib_03180 [Rhizoctonia solani AG-1 IB]	7.1e-297	75.3
contig10790	267	69	Abc transporter, partial [Rhizoctonia solani AG-3 rhs1ap]	3.1e-20	98
contig10791	656	344	Low quality protein: hypothetical protein rsag8_10013, partial [Rhizoctonia solani AG-8 wac10335]	3.9e-64	66
contig10792	672	350	Hypothetical protein rsag8_02034, partial [Rhizoctonia solani AG-8 wac10335]	4.7e-57	83.7
contig10793	1212	2455	Hypothetical protein rsolag1ib_10036 [Rhizoctonia solani AG-1 IB]	6e-79	54.9
contig10795	428	680	Argininosuccinate lyase [Rhizoctonia solani AG-1 IB]	7.8e-74	97.9
contig10799	230	12	Adenylate cyclase [Rhizoctonia solani]	1.7e-11	80.5
contig10802	267	229	Hypothetical protein rsolag22iiib_08577 [Rhizoctonia solani]	1e-34	83.3
contig10803	640	111	Hypothetical protein rsolag22iiib_02079 [Rhizoctonia solani]	4.1e-34	93
contig10804	463	36	Putative fungal zn(2)-cys(6) binuclear cluster domain protein [Rhizoctonia solani 123e]	3.6e-64	76.5
contig1081	3809	2618	Wd repeat and fyve domain-containing protein 3 [Rhizoctonia solani]	0	80.1
contig10813	533	543	Hypothetical protein rsag8_07711, partial [Rhizoctonia solani AG-8 wac10335]	1.1e-21	60.2
contig10814	470	297	Nadph-dependent conjugated polyketone reductase c1 [Rhizoctonia solani]	1.2e-06	68.2
contig10815	2783	1291	Hypothetical protein rsolag1ib_08097 [Rhizoctonia solani AG-1 IB]	4.6e-300	86.3
contig10818	848	126	Hypothetical protein rsag8_08936, partial [Rhizoctonia solani AG-8 wac10335]	1.1e-127	81.2
contig10819	3373	2644	Collagen alpha-1(xii) chain [Rhizoctonia solani]	0	95.1
contig10820	661	383	Wd40-repeat protein (notchless protein), related protein, partial [Rhizoctonia solani 123e]	5.7e-39	85.9
contig10823	1037	531	Hypothetical protein rsag8_07153, partial [Rhizoctonia solani AG-8 wac10335]	8.3e-69	92.8
contig10832	268	31	Hypothetical protein rsag8_05375, partial [Rhizoctonia solani AG-8 wac10335]	3.7e-29	86.6
contig10838	607	45	Hypothetical protein rsolag22iiib_01445 [Rhizoctonia solani]	6.6e-42	89.9
contig10841	1003	382	Hypothetical protein rsag8_09790, partial [Rhizoctonia solani AG-8 wac10335]	5.5e-86	90.6
contig10842	466	57	Hypothetical protein rsolag22iiib_03793 [Rhizoctonia solani]	2.6e-22	70.3
contig10843	372	602	Vacuolar protein sorting/targeting protein 10[Rhizoctonia solani AG-1 IB]	4.4e-33	78.7
contig10848	1185	1447	Hypothetical protein rsolag22iiib_08462 [Rhizoctonia solani]	5.2e-83	85.5
contig10849	958	142	Hypothetical protein rsolag1ib_01283 [Rhizoctonia solani AG-1 IB]	1.6e-135	78.3
contig10850	1421	99	Ferric/cupric reductase transmembrane component 2 [Rhizoctonia solani AG-1 IB]	1.2e-97	83.6
contig10851	1601	909	Hypothetical protein rsag8_11008, partial [Rhizoctonia solani AG-8 wac10335]	6.2e-132	89.5
contig10853	958	589	Hypothetical protein bn14_12219 [Rhizoctonia solani AG-1 IB]	2e-93	70.2
contig10854	949	302	Hypothetical protein bn14_12219 [Rhizoctonia solani AG-1 IB]	8.7e-41	68.9
contig10855	1150	443	Hypothetical protein rsag8_08201, partial [Rhizoctonia solani AG-8 wac10335]	1.3e-163	94
contig10859	391	47	Hypothetical protein rsag8_05743, partial [Rhizoctonia solani AG-8 wac10335]	2.2e-14	95.5
contig1086	370	128	Vegetative incompatibility protein het-e-1 [Rhizoctonia solani 123e]	6.2e-51	92.6
contig10861	214	72	Tuberin [Rhizoctonia solani AG-1 IA]	3.1e-10	55.8
contig10864	2074	836	Hypothetical protein rsolag1ib_05372 [Rhizoctonia solani AG-1 IB]	3.3e-210	89.1
contig10865	1754	332	Hypothetical protein rsolag22iiib_14100 [Rhizoctonia solani]	7.2e-190	79.6
contig10866	306	175	Hypothetical protein rsag8_10182, partial [Rhizoctonia solani AG-8 wac10335]	4.2e-29	70.3
contig10867	699	177	Hypothetical protein rsol_365460 [Rhizoctonia solani AG-3 rhs1ap]	4.9e-81	69.2
contig10868	957	573	Hypothetical protein v565_330760 [Rhizoctonia solani 123e]	7.1e-75	82.8
contig10871	557	1183	Hypothetical protein rsag8_03515, partial [Rhizoctonia solani AG-8 wac10335]	1.1e-08	33.3
contig10876	1124	689	Hypothetical protein rsag8_10743, partial [Rhizoctonia solani AG-8 wac10335]	2.8e-70	91
contig10878	1926	362	Hypothetical protein rsag8_12897, partial [Rhizoctonia solani AG-8 wac10335]	2e-278	85
contig1088	2222	6665	Hypothetical protein rsolag1ib_09159 [Rhizoctonia solani AG-1 IB]	3.1e-153	75.4
contig10881	2433	699	Hypothetical protein ag1ia_02398 [Rhizoctonia solani AG-1 IA]	2.2e-128	67.7
contig10882	355	332	Hypothetical protein rsolag22iiib_07420 [Rhizoctonia solani]	2.1e-40	92.1
contig10886	2690	855	Hypothetical protein rsolag22iiib_07262 [Rhizoctonia solani]	0	90.2
contig10890	345	11	Hypothetical protein rsag8_04768, partial [Rhizoctonia solani AG-8 wac10335]	2.1e-21	63.1
contig10891	736	326	Ctp-dependent diacylglycerol kinase 1 [Rhizoctonia solani]	1.6e-50	88.2
contig10895	4639	1459	Cyclin-dependent kinase inhibitor, partial [Rhizoctonia solani AG-3 rhs1ap]	0	96.7
contig10896	242	796	Rna-directed rna polymerase, partial [Rhizoctonia solani AG-3 rhs1ap]	5.8e-26	93.8
contig1090	1191	6048	Gdp-l-fucose synthase [Rhizoctonia solani]	1.9e-186	97.2
contig10901	700	49	Hypothetical protein v565_020770 [Rhizoctonia solani 123e]	8.9e-43	40.8
contig10902	447	619	Protein disulfide isomerase family a, member 6 [Rhizoctonia solani]	2.4e-73	93.1
contig10903	484	43	Hypothetical protein bn14_04355 [Rhizoctonia solani AG-1 IB]	1.6e-30	90.1
contig10906	1083	337	Hypothetical protein rsag8_03475, partial [Rhizoctonia solani AG-8 wac10335]	5.3e-50	38
contig10908	1355	190	F-box-like protein [Rhizoctonia solani AG-3 rhs1ap]	3.8e-37	37
contig10909	830	1552	Phosphoglycerate mutase [Rhizoctonia solani AG-1 IB]	2e-81	93.4
contig1091	1012	325	Ribonuclease h-like protein [Rhizoctonia solani AG-3 rhs1ap]	1.1e-163	90.3
contig10910	1158	187	Hypothetical protein rsolag22iiib_00782 [Rhizoctonia solani]	2e-116	86.5
contig10913	1639	514	Udp-n-acetylglucosamine transporter yea4[Rhizoctonia solani]	4.1e-131	80.9
contig10914	4516	2928	Hypothetical protein rsolag1ib_05035 [Rhizoctonia solani AG-1 IB]	0	92.7
contig10916	1569	351	Phosphatidylserine decarboxylase [Rhizoctonia solani]	2.2e-182	89.8
contig10917	2359	366	Glycerol uptake protein 1 [saccharomyces cerevisiae s288c] [Rhizoctonia solani]	1.2e-269	92.2
contig1092	515	137	Hypothetical protein rsolag22iiib_02382 [Rhizoctonia solani]	6.3e-78	87.7
contig10920	1131	1620	Collagen alpha-5(iv) chain [Rhizoctonia solani]	2.3e-96	82.4
contig10922	213	23	Hypothetical protein rsag8_02586, partial [Rhizoctonia solani AG-8 wac10335]	3.3e-09	93.1
contig10923	318	102	Cytokinin riboside 5'-monophosphate phosphoribohydrolase log5[Rhizoctonia solani AG-1 IB]	2.3e-38	80
contig10925	293	360	Poly(a) polymerase [Rhizoctonia solani AG-1 IB]	1.2e-20	77.9
contig10927	956	207	Hypothetical protein bn14_06262 [Rhizoctonia solani AG-1 IB]	4.1e-54	67.7
contig10931	1497	1035	Pre-mrna-splicing factor cwf26 [Rhizoctonia solani]	8.3e-78	93
contig10934	1003	832	Hypothetical protein rsolag22iiib_08592 [Rhizoctonia solani]	1e-124	93.5
contig10939	1751	2372	Homocitrate synthase [Rhizoctonia solani 123e]	1.9e-246	96.4
contig10943	661	558	Pre-mrna-splicing atp-dependent rna helicase prp28 [Rhizoctonia solani AG-1 IA]	5.8e-92	95.2
contig10944	811	413	Hypothetical protein rsolag22iiib_00271 [Rhizoctonia solani]	8.8e-58	90.1
contig10953	1198	266	Hypothetical protein rsol_318430, partial [Rhizoctonia solani AG-3 rhs1ap]	2.3e-110	91.9
contig10954	1309	716	Rna helicase, putative, partial [Rhizoctonia solani AG-3 rhs1ap]	3.2e-174	77.7
contig10955	1910	278	Alphaherpesvirus glycoprotein e domain-containing protein [Rhizoctonia solani AG-1 IA]	3.8e-184	76.9
contig10956	2087	377	Calcium-independent phospholipase a2-gamma, putative, partial [Rhizoctonia solani AG-3 rhs1ap]	0	83.7
contig10957	1010	125	Hypothetical protein rsolag22iiib_09114 [Rhizoctonia solani]	5.4e-49	64.5
contig10958	1193	501	Hypothetical protein rsolag22iiib_09115 [Rhizoctonia solani]	1.3e-105	67.3
contig10961	568	293	Zw10 domain-containing protein [Rhizoctonia solani AG-1 IA]	1.3e-68	91
contig10963	454	75	Smr domain protein c11h11,03c [Rhizoctonia solani AG-3 rhs1ap]	6.7e-23	98.5
contig10976	1463	363	Alkaline phosphatase, partial [Rhizoctonia solani AG-3 rhs1ap]	9.1e-231	96.7
contig10980	552	244	Hypothetical protein rsolag1ib_00060 [Rhizoctonia solani AG-1 IB]	1.2e-26	93.9
contig10981	1608	1489	Rna-dependent rna polymerase [Rhizoctonia solani AG-3 rhs1ap]	1.1e-240	98.6
contig10982	922	357	Mfs sugar transporter, putative [Rhizoctonia solani AG-3 rhs1ap]	6.1e-140	100
contig10985	1142	492	Amidophosphoribosyltransferase [Rhizoctonia solani AG-3 rhs1ap]	1.6e-198	99.7
contig10986	2960	1109	Nitrogen assimilation transcription factor nit-4 [Rhizoctonia solani]	2.2e-255	78.4
contig10987	289	21	Glutamate decarboxylase [Rhizoctonia solani AG-3 rhs1ap]	7.7e-33	80.2
contig10988	1361	140	Acetyl-coa carboxylase [Rhizoctonia solani]	1.3e-191	76.8
contig10989	525	132	Vegetative incompatibility protein het-e-1 [Rhizoctonia solani AG-3 rhs1ap]	6.1e-52	66.9
contig1099	739	1941	Pre-mrna-splicing factor srp1 [Rhizoctonia solani]	2.5e-19	95.8
contig10994	3038	1270	Origin recognition complex subunit 1 [mus musculus] [Rhizoctonia solani]	0	89.3
contig10996	2988	1016	Homeobox domain protein [Rhizoctonia solani AG-3 rhs1ap]	0	89.9
contig11	1163	63	Nitrate reductase [nadph] [Rhizoctonia solani]	1.3e-171	91.6
contig1100	247	27	Pre-mrna-splicing factor srp1[Rhizoctonia solani AG-1 IB]	8.3e-20	68.4
contig11003	1641	1097	Ran-binding protein 9 [Rhizoctonia solani]	9.9e-242	88.1
contig11004	867	795	Hypothetical protein rsolag22iiib_04603 [Rhizoctonia solani]	1e-96	82.4
contig11005	228	20	Activating signal cointegrator 1 complex subunit 3, putative [Rhizoctonia solani AG-3 rhs1ap]	1.1e-18	75
contig11007	1863	588	Tyrosine kinase catalytic domain protein, partial [Rhizoctonia solani AG-3 rhs1ap]	1.2e-107	70.8
contig11008	1316	507	Hypothetical protein rsolag22iiib_02069 [Rhizoctonia solani]	2.1e-109	92.4
contig11009	1086	610	Homoaconitate hydratase [Rhizoctonia solani]	4.6e-187	96.1
contig11010	1521	442	Hypothetical protein rsag8_05898, partial [Rhizoctonia solani AG-8 wac10335]	1.2e-220	89.2
contig11012	990	891	Guanine nucleotide exchange factor synembryn protein [Rhizoctonia solani AG-3 rhs1ap]	3.1e-166	97.5
contig11014	429	26	Hypothetical protein rsol_461570, partial [Rhizoctonia solani AG-3 rhs1ap]	2.8e-63	92
contig11016	2855	721	Putative transcriptional regulatory protein c1f7,11c[Rhizoctonia solani]	0	92.2
contig11017	470	250	Peroxin 13, amino-terminal region protein, partial [Rhizoctonia solani AG-3 rhs1ap]	7.4e-25	98.2
contig11022	1697	587	Peptidase m24 [Rhizoctonia solani AG-1 IA]	5.2e-145	68.8
contig11023	545	148	Asparaginyl-trna synthetase [Rhizoctonia solani AG-3 rhs1ap]	5.6e-93	100
contig11026	4596	999	Putative vegetative incompatibility protein het-e-1 [Rhizoctonia solani 123e]	0	64.7
contig11027	367	22	Vegetative incompatibility protein het-e-1, putative [Rhizoctonia solani AG-3 rhs1ap]	7.7e-46	79.3
contig11028	527	120	Glycoside hydrolase family 18 protein [Rhizoctonia solani 123e]	2.4e-40	98.9
contig11030	1305	227	Hypothetical protein rsol_166050 [Rhizoctonia solani AG-3 rhs1ap]	1.1e-81	77.9
contig11033	1126	553	Cyclopropane-fatty-acyl-phospholipid synthase [Rhizoctonia solani AG-3 rhs1ap]	2e-108	99.5
contig11037	1969	414	Pre-rrna-processing protein ipi3[Rhizoctonia solani AG-1 IB]	3.5e-225	81.2
contig11039	207	51	Short-chain dehydrogenase/reductase family protein [Rhizoctonia solani AG-3 rhs1ap]	6.3e-29	100
contig1104	513	1031	Hypothetical protein rsolag22iiib_01987 [Rhizoctonia solani]	1e-27	88.6
contig11042	1691	574	Hypothetical protein bn14_03975 [Rhizoctonia solani AG-1 IB]	9.1e-150	71.7
contig11043	860	139	Putative rcc1/blip-ii protein [Rhizoctonia solani 123e]	1.6e-97	97.8
contig11045	982	79	Putative u6 snrna phosphodiesterase[Rhizoctonia solani AG-1 IB]	3e-153	84.1
contig11052	252	583	Hypothetical protein rsag8_03457, partial [Rhizoctonia solani AG-8 wac10335]	2.6e-16	100
contig11057	287	22	Hypothetical protein rsag8_05760, partial [Rhizoctonia solani AG-8 wac10335]	4.5e-09	44.9
contig11058	614	130	Hypothetical protein rsag8_02599, partial [Rhizoctonia solani AG-8 wac10335]	3.1e-39	89.1
contig11059	1018	215	Nascent polypeptide-associated complex subunit alpha, muscle-specific form [Rhizoctonia solani]	9.6e-78	65.6
contig1106	804	7055	60s ribosomal protein l17 [Rhizoctonia solani AG-3 rhs1ap]	8.6e-90	100
contig11063	518	234	Gtpase-activator protein for rho-like gtpase family protein [Rhizoctonia solani 123e]	7.2e-82	99.4
contig11064	2662	650	Dna primase [Rhizoctonia solani AG-3 rhs1ap]	1.2e-241	99.5
contig11072	809	208	Minor histocompatibility antigen h13 [Rhizoctonia solani]	5.8e-70	83.5
contig11073	640	751	Phosphoribosylformimino-5-aminoimidazole carboxamide ribotide isomerase [Rhizoctonia solani AG-3 rhs1ap]	1.5e-97	98.9
contig11074	1386	476	Regulator of g-protein signaling protein, putative [Rhizoctonia solani AG-3 rhs1ap]	4.1e-172	100
contig11075	427	354	Hypothetical protein rsag8_04820, partial [Rhizoctonia solani AG-8 wac10335]	7.2e-35	92.1
contig11077	285	22	Hypothetical protein rsol_432260 [Rhizoctonia solani AG-3 rhs1ap]	1.1e-18	98.1
contig11078	1507	289	Hypothetical protein rsol_432260 [Rhizoctonia solani AG-3 rhs1ap]	8.4e-179	85.3
contig1108	262	783	86.1 hypothetical protein, partial (mitochondrion) [pleurotus eryngii]	1.4e-12	54
contig11081	1004	206	O-methylsterigmatocystin oxidoreductase [Rhizoctonia solani]	2.6e-152	87.5
contig11084	891	214	Hypothetical protein rsol_391610 [Rhizoctonia solani AG-3 rhs1ap]	1.9e-130	100
contig11085	328	16	Fermentation-like protein [Rhizoctonia solani AG-3 rhs1ap]	3.9e-57	100
contig11089	209	1170	Heat shock protein 60 [Rhizoctonia solani AG-1 IA]	2e-27	97.1
contig11092	2352	917	Hypothetical protein ag1ia_02194 [Rhizoctonia solani AG-1 IA]	1.1e-169	59.6
contig11094	1656	690	Glycosyltransferase family 21 ceramide glucosyltransferase [Rhizoctonia solani AG-3 rhs1ap]	9.2e-272	97.3
contig11095	2150	317	Low quality protein: hypothetical protein rsag8_11816, partial [Rhizoctonia solani AG-8 wac10335]	1.5e-293	70.4
contig11096	1206	389	N-alpha-acetyltransferase 30[Rhizoctonia solani AG-1 IB]	1.2e-100	88.6
contig11097	277	23	Hypothetical protein rsolag22iiib_05132 [Rhizoctonia solani]	1.3e-13	92.5
contig11102	1580	286	Vegetative incompatibility protein het-e-1 [Rhizoctonia solani 123e]	2.9e-174	83.1
contig11108	346	35	Hypothetical protein rsag8_03821, partial [Rhizoctonia solani AG-8 wac10335]	2.5e-09	92.1
contig1111	1221	21580	Endoglucanase-4 [Rhizoctonia solani]	2.4e-144	86.2
contig11111	1241	1305	Von willebrand factor type a domain protein [Rhizoctonia solani AG-3 rhs1ap]	5.1e-158	99.4
contig11113	1550	193	Low quality protein: hypothetical protein rsag8_12244, partial [Rhizoctonia solani AG-8 wac10335]	3.3e-69	49.1
contig11115	562	58	Hypothetical protein rsag8_13704, partial [Rhizoctonia solani AG-8 wac10335]	3.6e-58	64.2
contig1112	1189	16757	Hypothetical protein rsag8_04064, partial [Rhizoctonia solani AG-8 wac10335]	4.5e-119	90.2
contig11123	1479	550	Lim1-crp2 domain protein [Rhizoctonia solani 123e]	8.8e-157	87.9
contig11129	1369	362	Hypothetical protein rsol_372440, partial [Rhizoctonia solani AG-3 rhs1ap]	6.2e-173	91.4
contig1113	1161	468	Mfs transporter [Rhizoctonia solani 123e]	2.5e-159	98.8
contig11131	1799	283	Hypothetical protein rsolag1ib_08495 [Rhizoctonia solani AG-1 IB]	9.3e-193	85.5
contig11132	4166	1339	Rab-gtpase-tbc domain protein [Rhizoctonia solani AG-3 rhs1ap]	0	96.6
contig11133	1715	531	Hypothetical protein v565_223800, partial [Rhizoctonia solani 123e]	1.1e-171	62.2
contig11136	784	65	Aldehyde dehydrogenase [Rhizoctonia solani]	1.6e-133	89
contig11139	1661	777	Hypothetical protein rsolag22iiib_11733 [Rhizoctonia solani]	7.6e-157	84.2
contig1114	1797	2307	Putative 6-phosphofructo-2-kinase/fructose-2,6-bisphosphatase ylr345w [Rhizoctonia solani]	4.1e-281	94.4
contig11143	750	251	Galactosyltransferase [Rhizoctonia solani 123e]	2.5e-107	99.5
contig11144	823	378	Galactosyltransferase [Rhizoctonia solani 123e]	9.4e-108	100
contig11147	2311	444	Lanosterol synthase [Rhizoctonia solani AG-3 rhs1ap]	0	99.7
contig11148	805	462	Nacht domain protein, partial [Rhizoctonia solani AG-3 rhs1ap]	4.4e-110	87.6
contig1115	606	10268	40.1 hypothetical protein rsol_m01010 (mitochondrion) [Rhizoctonia solani]	3.7e-29	100
contig11151	2021	693	Hypothetical protein rsag8_13624, partial [Rhizoctonia solani AG-8 wac10335]	1.6e-145	89.2
contig1116	224	3048	03.1 hypothetical protein rsol_m00450 (mitochondrion) [Rhizoctonia solani]	4.9e-11	92.7
contig11163	879	299	Hypothetical protein rsag8_02885, partial [Rhizoctonia solani AG-8 wac10335]	1.2e-60	51.5
contig11164	797	252	Putative glycosidase c21b10,07[Rhizoctonia solani AG-1 IB]	8.3e-69	92.1
contig11165	2017	378	Upf0746 protein [Rhizoctonia solani]	4.8e-198	63.4
contig11166	1120	1188	Hypothetical protein rsag8_00372, partial [Rhizoctonia solani AG-8 wac10335]	2.9e-128	82.6
contig11168	982	78	Extracellular tungstate-binding protein, putative [Rhizoctonia solani AG-3 rhs1ap]	1e-116	100
contig11169	253	117	Hypothetical protein rsag8_05681, partial [Rhizoctonia solani AG-8 wac10335]	3.9e-09	65.9
contig11170	1323	265	Hypothetical protein v565_071770 [Rhizoctonia solani 123e]	1.3e-138	97
contig11171	2641	621	Clasp amino-terminal protein [Rhizoctonia solani 123e]	0	99.8
contig11172	2269	654	Mynd finger protein [Rhizoctonia solani AG-3 rhs1ap]	0	99.6
contig11173	1468	1240	Hypothetical protein rsol_472930, partial [Rhizoctonia solani AG-3 rhs1ap]	1.6e-211	99.2
contig11178	233	88	Psdc domain protein, putative, partial [Rhizoctonia solani AG-3 rhs1ap]	4e-24	72.4
contig11179	249	284	Putative 8-oxoguanine dna glycosylase [Rhizoctonia solani 123e]	2.7e-34	95.1
contig11180	212	57	Tyrosine kinase domain protein [Rhizoctonia solani 123e]	5.7e-25	96.7
contig11181	266	315	Peroxisomal hydratase-dehydrogenase-epimerase [Rhizoctonia solani 123e]	1.2e-11	100
contig11187	2452	755	Kh domain rna-binding protein [Rhizoctonia solani 123e]	1.1e-175	100
contig11188	490	16	Transmembrane protein, putative, partial [Rhizoctonia solani AG-3 rhs1ap]	1.6e-75	96.7
contig11192	356	418	Hypothetical protein rsag8_02586, partial [Rhizoctonia solani AG-8 wac10335]	3.6e-64	98.3
contig11194	1020	120	Hypothetical protein rsol_432480 [Rhizoctonia solani AG-3 rhs1ap]	5.6e-179	99.1
contig11195	930	800	Glutathione s-transferase, putative [Rhizoctonia solani AG-3 rhs1ap]	7.9e-87	98.1
contig11196	1441	211	Hypothetical protein v565_243620 [Rhizoctonia solani 123e]	3.2e-204	100
contig11197	442	708	Hypothetical protein ag1ia_09189 [Rhizoctonia solani AG-1 IA]	4.7e-21	45.3
contig11200	3268	1702	Chromosome segregation protein spc25 [Rhizoctonia solani AG-3 rhs1ap]	0	97
contig11201	1205	1370	4-coumarate-coa ligase [Rhizoctonia solani 123e]	1e-86	100
contig11206	357	178	Serine c-palmitoyltransferase [Rhizoctonia solani AG-3 rhs1ap]	2.2e-53	100
contig11207	2905	527	Putative vegetative incompatibility protein het-e-1 [Rhizoctonia solani 123e]	3.1e-283	85.3
contig11208	1453	413	Glycoside hydrolase family 31 protein [Rhizoctonia solani 123e]	1.5e-92	99.4
contig11209	1480	233	Apoptosis-inducing factor 2 [Rhizoctonia solani AG-3 rhs1ap]	1.9e-236	94.9
contig11210	814	344	F-box-like domain protein [Rhizoctonia solani 123e]	1.7e-109	99
contig11212	437	215	Hypothetical protein v565_078000 [Rhizoctonia solani 123e]	1.4e-06	100
contig11215	1187	346	Hypothetical protein rsolag22iiib_00498 [Rhizoctonia solani]	3.5e-132	78.7
contig11218	422	139	Rad60-sld domain protein [Rhizoctonia solani AG-3 rhs1ap]	3.4e-21	100
contig11219	967	526	Hypothetical protein rsol_120710 [Rhizoctonia solani AG-3 rhs1ap]	1.5e-93	91.3
contig1122	1892	608	Choline transport protein [saccharomyces cerevisiae s288c] [Rhizoctonia solani]	1.5e-289	94.6
contig11222	1351	544	Homocysteine s-methyltransferase [Rhizoctonia solani AG-3 rhs1ap]	8.7e-220	93.4
contig11224	3675	726	Hypothetical protein v565_095030 [Rhizoctonia solani 123e]	0	97.5
contig11225	741	52	Eukaryotic translation initiation factor 4 gamma, putative [Rhizoctonia solani AG-3 rhs1ap]	8.8e-65	95.4
contig11226	2406	520	Putative eukaryotic translation initiation factor 4g [Rhizoctonia solani 123e]	6.9e-127	59.7
contig11227	2368	1386	Polo-like kinase 1 [Rhizoctonia solani]	0	88.2
contig1123	350	367	Hypothetical protein rsag8_08000, partial [Rhizoctonia solani AG-8 wac10335]	1.1e-20	94.6
contig11231	391	32	Hypothetical protein v565_237130, partial [Rhizoctonia solani 123e]	3e-40	83.9
contig11232	297	108	Fungal zn, 2-cys(6) binuclear cluster domain protein [Rhizoctonia solani AG-3 rhs1ap]	2.7e-33	82.7
contig11233	1163	351	Peptidyl-lys metalloendopeptidase [Rhizoctonia solani AG-1 IB]	5.6e-175	92.2
contig11238	1353	543	Structural constituent of nuclear pore protein [Rhizoctonia solani 123e]	2.8e-226	99.5
contig1124	773	1441	Hsp20 family protein [Rhizoctonia solani AG-3 rhs1ap]	4e-84	100
contig11240	282	437	Nonsense-mediated mrna decay protein [Rhizoctonia solani 123e]	7.3e-44	100
contig11241	627	55	Ice-like protease (caspase) p20 domain protein, partial [Rhizoctonia solani AG-3 rhs1ap]	7.2e-68	84.5
contig11243	311	14	Hypothetical protein v565_033510 [Rhizoctonia solani 123e]	1.8e-40	96.7
contig11245	811	76	Glycoside hydrolase family 35 protein [Rhizoctonia solani AG-3 rhs1ap]	9.4e-153	95.8
contig11247	2129	1029	Transcription factor spt8, putative [Rhizoctonia solani AG-3 rhs1ap]	0	99.6
contig11248	3079	679	Papain family cysteine protease domain protein [Rhizoctonia solani 123e]	5.3e-273	99.3
contig11249	983	821	Hypothetical protein rsol_065120 [Rhizoctonia solani AG-3 rhs1ap]	1.8e-97	97.8
contig11251	1294	365	29.1 5-methyltetrahydropteroyltriglutamate--homocysteine methyltransferase [streptomyces clavuligerus]	3.3e-115	58.8
contig11254	806	186	Cytochrome p450 family protein [Rhizoctonia solani AG-3 rhs1ap]	2.3e-66	67.8
contig11263	297	6	Hypothetical protein v565_139290 [Rhizoctonia solani 123e]	4.1e-37	77.8
contig11264	1218	449	Minor extracellular protease vpr protein [Rhizoctonia solani 123e]	1.6e-183	97.4
contig11268	566	361	Hypothetical protein rsolag1ib_08831 [Rhizoctonia solani AG-1 IB]	1.9e-06	84.1
contig11269	307	8	Fungal specific transcription factor domain protein [Rhizoctonia solani AG-3 rhs1ap]	9.2e-08	64.8
contig11270	2640	660	Fungal specific transcription factor domain protein [Rhizoctonia solani 123e]	0	98
contig11271	438	25	F-box-like domain protein, putative [Rhizoctonia solani AG-3 rhs1ap]	4.4e-48	69.7
contig11272	365	851	Histone-binding protein [Rhizoctonia solani AG-3 rhs1ap]	1.1e-63	99.2
contig11275	431	486	Hypothetical protein rsolag22iiib_02668 [Rhizoctonia solani]	5.2e-41	85.7
contig11276	605	324	Hypothetical protein rsolag22iiib_01702 [Rhizoctonia solani]	9.9e-22	83.3
contig11284	2774	1500	Sterol regulatory element-binding protein sre1, putative [Rhizoctonia solani AG-3 rhs1ap]	0	97.3
contig11286	1146	688	Endo-1,3(4)-beta-glucanase from glycoside hydrolase family 16 protein[Rhizoctonia solani AG-3 rhs1ap]	5e-192	97.2
contig11289	959	330	Hook-like protein [Rhizoctonia solani AG-3 rhs1ap]	1.7e-116	99.4
contig1129	442	1190	Hemopexin domain protein, partial [Rhizoctonia solani 123e]	1.4e-70	97.6
contig11290	1116	618	Hypothetical protein rsolag22iiib_12483 [Rhizoctonia solani]	3.1e-106	74.9
contig11291	712	450	Hypothetical protein rsolag22iiib_04481 [Rhizoctonia solani]	3.2e-11	100
contig11294	1452	641	Hypothetical protein rsag8_03240, partial [Rhizoctonia solani AG-8 wac10335]	1.6e-118	87.8
contig11295	289	232	Alpha-ketoacid dehydrogenase kinase [Rhizoctonia solani 123e]	1.7e-16	100
contig11299	741	66	Kinesin light chain [Rhizoctonia solani 123e]	3.4e-125	90.2
contig1130	393	2879	73.1 laglidadg endonuclease family protein (mitochondrion) [Rhizoctonia solani]	2e-07	96.7
contig11300	364	130	Hypothetical protein rsol_515530 [Rhizoctonia solani AG-3 rhs1ap]	2e-17	98
contig11301	396	749	Yabby domain-containing protein [Rhizoctonia solani AG-1 IA]	4.2e-21	89.8
contig11302	688	121	Hypothetical protein ag1ia_08020 [Rhizoctonia solani AG-1 IA]	6.8e-112	85.5
contig11308	1895	1033	Quinidine resistance protein 1 [saccharomyces cerevisiae s288c] [Rhizoctonia solani]	2.1e-251	81.6
contig1131	699	9284	14-3-3 protein homolog altname: full=th1433 [Rhizoctonia solani AG-1 IB]	4.2e-32	96.1
contig11310	1551	394	Regulator of v-atpase in vacuolar membrane protein 1 [Rhizoctonia solani]	1.9e-258	85.7
contig11313	1476	464	Hypothetical protein ag1ia_06731 [Rhizoctonia solani AG-1 IA]	1.2e-177	68.3
contig11317	200	19	Hypothetical protein rsolag1ib_11393 [Rhizoctonia solani AG-1 IB]	4.5e-16	66.7
contig11319	2086	748	Fungal specific transcription factor domain protein [Rhizoctonia solani AG-3 rhs1ap]	1.8e-102	100
contig11322	1572	277	Endo-beta-1,4-glucanase d [Rhizoctonia solani]	6.1e-132	76.3
contig11325	416	162	Hypothetical protein bn14_01550 [Rhizoctonia solani AG-1 IB]	2.3e-38	84.3
contig11330	444	2344	Ras-related c3 botulinum toxin substrate 1 (rho family) protein [Rhizoctonia solani AG-3 rhs1ap]	1.1e-46	100
contig11333	2036	1087	Compass component spp1 [Rhizoctonia solani]	1.1e-229	87.6
contig11334	2173	415	Fungal zn(2)-cys(6) binuclear cluster domain protein, putative [Rhizoctonia solani AG-3 rhs1ap]	5.7e-221	74.2
contig11338	940	116	Hypothetical protein rsag8_05462, partial [Rhizoctonia solani AG-8 wac10335]	5.3e-14	66.7
contig1134	1248	138	Cytochrome p450 52a5 [Rhizoctonia solani]	5.6e-205	94.5
contig11340	2211	1210	Protein scd2/ral3 [schizosaccharomyces pombe 972h-] [Rhizoctonia solani]	5.9e-306	89.4
contig11347	1067	752	Alpha/beta hydrolase [Rhizoctonia solani AG-3 rhs1ap]	2e-203	99.1
contig11352	222	95	Transmembrane protein, putative [Rhizoctonia solani AG-3 rhs1ap]	5e-16	95.8
contig11353	725	358	Hypothetical protein rsol_392690, partial [Rhizoctonia solani AG-3 rhs1ap]	5.2e-94	96.8
contig11354	1780	374	Hypothetical protein rsol_413530 [Rhizoctonia solani AG-3 rhs1ap]	1.9e-137	100
contig11355	480	38	Spo22/zip4-like meiosis protein [Rhizoctonia solani AG-3 rhs1ap]	1e-77	100
contig11361	1120	1080	Peptidase family c78 protein [Rhizoctonia solani AG-3 rhs1ap]	1.9e-143	100
contig11365	1447	376	Hypothetical protein rsol_321860 [Rhizoctonia solani AG-3 rhs1ap]	5.9e-206	99.2
contig11374	617	161	T-cell immunomodulatory protein [Rhizoctonia solani 123e]	1.2e-83	99.4
contig11375	392	76	T-cell immunomodulatory protein [Rhizoctonia solani 123e]	1.1e-50	100
contig11376	392	50	T-cell immunomodulatory protein [Rhizoctonia solani 123e]	2.8e-46	93.3
contig11379	432	31	1 high affinity immunoglobulin epsilon receptor subunit gamma precursor [mus musculus]	5e-12	100
contig11380	1211	385	Peptidase inhibitor i9 [Rhizoctonia solani AG-3 rhs1ap]	7.7e-42	98.9
contig11381	1188	678	Serine/threonine-kinase/receptor r831, putative [Rhizoctonia solani AG-3 rhs1ap]	7.3e-162	98.8
contig11383	1249	456	Hypothetical protein rsol_553420 [Rhizoctonia solani AG-3 rhs1ap]	2.9e-116	62.5
contig11384	1421	204	Glycoside hydrolase family 61 protein [Rhizoctonia solani 123e]	7.7e-150	98.2
contig11385	851	805	Mfs transporter [Rhizoctonia solani 123e]	1.5e-132	99.6
contig11386	766	845	Dutp pyrophosphatase [Rhizoctonia solani]	3.4e-88	95.5
contig11388	1115	647	Hypothetical protein v565_299670 [Rhizoctonia solani 123e]	9.9e-177	95.1
contig11389	677	39	Oxidoreductase, short chain dehydrogenase/reductase family protein [Rhizoctonia solani AG-3 rhs1ap]	1.9e-90	94.3
contig11390	2529	517	Tuberin [Rhizoctonia solani]	1e-176	53.9
contig11391	1454	552	Adaptin amino-terminal region protein [Rhizoctonia solani 123e]	3.5e-134	94.2
contig11392	1759	694	Hypothetical protein v565_194080 [Rhizoctonia solani 123e]	1.3e-162	99.1
contig11395	732	1327	Tena/thi-4 family protein [Rhizoctonia solani 123e]	2.9e-116	98.6
contig11396	2034	228	Atp-dependent dna helicase [Rhizoctonia solani AG-3 rhs1ap]	0	98.3
contig11399	1767	819	Hypothetical protein rsag8_07920, partial [Rhizoctonia solani AG-8 wac10335]	2.6e-187	73.6
contig114	2035	958	General negative regulator of transcription subunit 2, putative [Rhizoctonia solani AG-3 rhs1ap]	1.2e-217	99.3
contig1140	349	111	Dsrna viral rna-dependent rna polymerase (mitochondrion) [thanatephorus cucumeris]	4.8e-21	61.3
contig11400	2038	704	Pathogenesis-related protein pr5k (thaumatin family) [Rhizoctonia solani AG-3 rhs1ap]	5.6e-202	100
contig11402	372	964	Coatomer subunit beta [Rhizoctonia solani 123e]	3.7e-51	100
contig11404	1275	189	Kinesin motor domain protein [Rhizoctonia solani AG-3 rhs1ap]	3.7e-111	100
contig11407	1646	551	Hypothetical protein rsol_206690 [Rhizoctonia solani AG-3 rhs1ap]	3.1e-163	97.4
contig11408	273	299	Hypothetical protein rsag8_05257, partial [Rhizoctonia solani AG-8 wac10335]	2.3e-39	91.1
contig11409	1482	477	Putative kinetochore protein ndc80 [Rhizoctonia solani 123e]	5e-253	99.6
contig1141	1088	25322	06.1 nadh dehydrogenase subunit 1 (mitochondrion) [Rhizoctonia solani]	9.1e-143	100
contig11410	645	487	Hypothetical protein v565_046890 [Rhizoctonia solani 123e]	1.6e-91	100
contig11413	590	553	Rna-binding motif protein, x-linked protein [Rhizoctonia solani 123e]	2.1e-08	100
contig11415	693	246	Hypothetical protein rsolag1ib_03204 [Rhizoctonia solani AG-1 IB]	7e-48	92.5
contig11422	269	896	T-complex protein [Rhizoctonia solani AG-3 rhs1ap]	3.7e-29	98.6
contig11429	334	506	Cytoplasmic protein [Rhizoctonia solani AG-1 IA]	3.1e-38	78
contig11431	1787	1848	Hypothetical protein v565_084610 [Rhizoctonia solani 123e]	8.2e-141	100
contig11433	1730	554	58.1 hypothetical protein [Rhizoctonia fumigata mycovirus]	3.6e-141	55.5
contig11437	2943	1424	Hypothetical protein v565_124570 [Rhizoctonia solani 123e]	7.1e-275	96.4
contig11439	2585	1254	Putative multicopper oxidase domain protein [Rhizoctonia solani 123e]	9e-282	97.8
contig1144	2004	14273	2-keto-gluconate dehydrogenase, putative [Rhizoctonia solani AG-3 rhs1ap]	0	100
contig11440	604	43	Hypothetical protein rsol_371190, partial [Rhizoctonia solani AG-3 rhs1ap]	1e-39	100
contig11444	1410	256	Hypothetical protein rsolag22iiib_06580 [Rhizoctonia solani]	5.4e-212	78.9
contig11448	1186	1336	Histidyl-trna synthetase [Rhizoctonia solani AG-3 rhs1ap]	6.5e-211	98.9
contig11449	393	793	Chaperone protein dnaj [Rhizoctonia solani 123e]	7.3e-26	95.4
contig11450	393	508	Chaperone protein dnaj [Rhizoctonia solani 123e]	4e-24	92.4
contig11455	298	444	Glycoside hydrolase family 3 protein [Rhizoctonia solani 123e]	3.9e-48	100
contig11457	359	239	Hypothetical protein rsag8_06416, partial [Rhizoctonia solani AG-8 wac10335]	2.2e-29	100
contig11458	290	398	Phenylalanyl-trna synthetase, beta subunit [Rhizoctonia solani AG-3 rhs1ap]	6.3e-43	95.8
contig11460	464	559	Srp72 domain protein [Rhizoctonia solani AG-3 rhs1ap]	4.5e-75	99.3
contig11461	735	798	Kinesin motor domain protein [Rhizoctonia solani 123e]	8.4e-100	100
contig11462	1347	482	Pleiotropic drug resistance abc transporter [Rhizoctonia solani 123e]	9.5e-158	99.2
contig11469	2191	452	Molecular chaperone dnak, partial [Rhizoctonia solani 123e]	0	96.7
contig11472	1702	145	Catalase [Rhizoctonia solani AG-3 rhs1ap]	4e-214	100
contig11476	334	170	Kinase domain protein [Rhizoctonia solani 123e]	6e-53	99
contig11479	370	60	Vegetative incompatibility protein het-e-1 [Rhizoctonia solani 123e]	1e-53	96.2
contig1148	716	2506	Vts1 rna-binding family sam domain protein, putative [Rhizoctonia solani AG-3 rhs1ap]	1.5e-106	100
contig11481	345	20	Zinc finger c-x8-c-x5-c-x3-h type protein [Rhizoctonia solani 123e]	1.6e-16	83.1
contig11482	382	364	Btb/poz domain protein [Rhizoctonia solani AG-3 rhs1ap]	1.4e-45	98.9
contig11483	1823	384	Hypothetical protein rsol_299120, partial [Rhizoctonia solani AG-3 rhs1ap]	9.4e-209	89.3
contig11484	648	463	Glycosyl hydrolase family 39 domain protein [Rhizoctonia solani 123e]	7.6e-121	96.8
contig11487	604	60	Guanine nucleotide-binding protein alpha-4 subunit [Rhizoctonia solani 123e]	3.5e-104	100
contig11488	339	66	Putative transcription activator of gluconeogenesis ert1 protein [Rhizoctonia solani 123e]	1.3e-26	100
contig11494	1090	216	1-aminocyclopropane-1-carboxylate synthase-like protein, partial [Rhizoctonia solani 123e]	7.3e-193	93.9
contig11495	1122	578	Hypothetical protein rsolag1ib_04931 [Rhizoctonia solani AG-1 IB]	7.3e-103	64.6
contig11498	2577	410	Dna polymerase subunit cdc27 [Rhizoctonia solani AG-3 rhs1ap]	5.7e-244	93.9
contig115	2165	6051	Peptidase s9 prolyl oligopeptidase active site protein, putative [Rhizoctonia solani AG-3 rhs1ap]	0	98.8
contig11505	756	808	Ice-like protease (caspase) p20 domain protein [Rhizoctonia solani AG-3 rhs1ap]	6.6e-92	100
contig11507	1532	938	C-5 sterol desaturase [Rhizoctonia solani 123e]	3.2e-202	100
contig11509	2667	332	Putative transmembrane protein [Rhizoctonia solani 123e]	0	93.9
contig11510	3121	383	Aromatic di-alanine and tpr containing protein [Rhizoctonia solani 123e]	2.7e-272	92.7
contig11518	2282	485	Fungal specific transcription factor domain protein [Rhizoctonia solani AG-3 rhs1ap]	0	99.8
contig11519	476	27	F-box-like domain protein, putative [Rhizoctonia solani AG-3 rhs1ap]	6e-75	99.3
contig11521	1570	358	Hypothetical protein rsol_457000 [Rhizoctonia solani AG-3 rhs1ap]	2.6e-146	93.9
contig11522	1583	262	Hypothetical protein v565_058030 [Rhizoctonia solani 123e]	9.5e-258	93.2
contig11527	1318	223	Hypothetical protein rsol_172920, partial [Rhizoctonia solani AG-3 rhs1ap]	4.2e-33	43
contig11530	906	1148	Striatin-like protein [Rhizoctonia solani AG-3 rhs1ap]	1.2e-167	97.7
contig11531	1136	683	Cytochrome oxidase assembly protein shy1 [Rhizoctonia solani 123e]	1.9e-114	96.8
contig11533	936	539	Duf2235 domain protein [Rhizoctonia solani 123e]	8.5e-182	99.3
contig11535	299	275	Putative trfa domain protein [Rhizoctonia solani 123e]	9.1e-37	98.7
contig11537	2098	445	Hypothetical protein rsag8_05096, partial [Rhizoctonia solani AG-8 wac10335]	1.1e-272	84.2
contig11540	464	1058	Delta-1-pyrroline-5-carboxylate dehydrogenase [Rhizoctonia solani 123e]	5.7e-86	100
contig11541	969	545	Snf5/smarcb 1/ini1 family protein [Rhizoctonia solani 123e]	1.6e-170	98.1
contig11542	545	694	Erm domain protein [Rhizoctonia solani 123e]	3.9e-70	99.4
contig11545	1346	126	Putative cytochrome p450 family protein [Rhizoctonia solani 123e]	2.3e-172	96.6
contig11547	1462	372	Ribosomal processing protein, putative [Rhizoctonia solani AG-3 rhs1ap]	1.2e-243	100
contig11548	1373	428	Transmembrane protein, putative [Rhizoctonia solani AG-3 rhs1ap]	3.5e-91	95.5
contig11552	443	17	Hypothetical protein k503draft_704138, partial [rhizopogon vinicolor am-or11-026]	1.7e-18	61
contig11553	514	366	Hypothetical protein rsag8_10284, partial [Rhizoctonia solani AG-8 wac10335]	1.5e-55	87.7
contig11555	3350	828	Multi-sensor signal transduction histidine kinase [Rhizoctonia solani AG-3 rhs1ap]	0	99.8
contig11556	366	78	Vegetative incompatibility protein het-e-1 [Rhizoctonia solani 123e]	1.2e-09	71.1
contig11557	2118	205	Wd40-repeat protein (notchless protein), related protein, partial [Rhizoctonia solani 123e]	1.9e-35	89.4
contig11558	1841	166	Wd40-repeat protein (notchless protein), related protein, partial [Rhizoctonia solani AG-3 rhs1ap]	1.5e-36	89.4
contig11560	429	449	Mfs mfs-1 protein, putative [Rhizoctonia solani AG-3 rhs1ap]	2.7e-29	100
contig11561	1430	582	Peptidyl-lys metalloendopeptidase [Rhizoctonia solani]	1.6e-200	86.4
contig11562	1561	630	Wd repeat protein [Rhizoctonia solani 123e]	1.7e-214	98.1
contig11564	1629	538	Hypothetical protein rsag8_06874, partial [Rhizoctonia solani AG-8 wac10335]	1.1e-99	64.7
contig11569	386	20	Non-ribosomal peptide synthetase-like protein [Rhizoctonia solani AG-3 rhs1ap]	2.4e-69	100
contig1157	1092	3490	Tcp-1 chaperonin family protein delta subunit [Rhizoctonia solani AG-3 rhs1ap]	2.7e-155	88.8
contig11578	719	319	2-hydroxyacid dehydrogenase family phosphoglycerate dehydrogenase [Rhizoctonia solani AG-3 rhs1ap]	1.7e-105	98.5
contig1158	1479	695	Hypothetical protein rsol_489320 [Rhizoctonia solani AG-3 rhs1ap]	3e-189	89.2
contig11580	4508	1384	Dna polymerase phi subunit [Rhizoctonia solani 123e]	0	90.4
contig11581	2206	112	Wd40-repeat protein (notchless protein), related protein, putative [Rhizoctonia solani AG-3 rhs1ap]	0	96.6
contig11582	978	315	Rrna-processing protein efg1 [Rhizoctonia solani AG-3 rhs1ap]	1.2e-85	100
contig11585	606	250	Hypothetical protein rsolag22iiib_00399 [Rhizoctonia solani]	8.3e-29	62.6
contig11587	251	18	Putative p12 domain protein [Rhizoctonia solani 123e]	7.9e-34	91.6
contig11588	511	159	Putative mfs mfs-1 protein [Rhizoctonia solani 123e]	1.2e-07	86.1
contig11589	257	334	Putative mfs mfs-1 protein [Rhizoctonia solani 123e]	2.9e-39	100
contig11594	443	553	Wd40 repeat-like protein [calocera viscosa tufc12733]	1.7e-07	62.2
contig11595	225	19	Hypothetical protein rsag8_08567, partial [Rhizoctonia solani AG-8 wac10335]	2.9e-11	66.1
contig11598	1946	1129	Eukaryotic integral membrane protein [Rhizoctonia solani AG-3 rhs1ap]	1.9e-183	99.7
contig11599	1082	309	Btb/poz domain protein [Rhizoctonia solani AG-3 rhs1ap]	5.2e-191	98.8
contig11600	408	63	Trna(ile)-lysidine synthetase [Rhizoctonia solani AG-3 rhs1ap]	4.4e-74	99.3
contig11601	668	93	Trna(ile)-lysidine synthetase [Rhizoctonia solani AG-3 rhs1ap]	1.4e-82	99.4
contig11602	1078	230	Glycoside hydrolase family 13 protein [Rhizoctonia solani AG-3 rhs1ap]	3.2e-71	51
contig11603	389	23	Alpha-amylase [Rhizoctonia solani AG-1 IB]	1.3e-19	68.7
contig11604	299	53	Tyrosine-trna ligase [Rhizoctonia solani 123e]	5.9e-20	100
contig11605	268	282	Exonuclease, partial [Rhizoctonia solani AG-3 rhs1ap]	3.5e-19	100
contig11607	458	52	Hypothetical protein rsol_086620, partial [Rhizoctonia solani AG-3 rhs1ap]	2.2e-34	99.1
contig11612	665	369	Cyclin-dependent kinase-like serine [Rhizoctonia solani AG-3 rhs1ap]	1.3e-102	100
contig11615	389	19	Aryl alcohol dehydrogenase, putative, partial [Rhizoctonia solani AG-3 rhs1ap]	6.3e-22	58.6
contig11618	1233	440	Prohibitin [Rhizoctonia solani AG-3 rhs1ap]	7.8e-167	90.9
contig11619	525	325	Mfs git1p-related glycerophosphoinositol and glycerophosphocholine permease [Rhizoctonia solani AG-3 rhs1ap]	2.9e-94	100
contig11621	1061	1366	Short chain dehydrogenase/reductase family protein [Rhizoctonia solani AG-3 rhs1ap]	9.1e-156	92.2
contig11624	604	765	Erm domain protein [Rhizoctonia solani 123e]	2.1e-19	100
contig11626	1836	255	Ppr containing plant-like protein, partial [Rhizoctonia solani AG-3 rhs1ap]	3.2e-297	93.8
contig11631	1536	1337	Hypothetical protein rsag8_01191, partial [Rhizoctonia solani AG-8 wac10335]	3.6e-105	87.2
contig11636	1874	687	Deuterolysin m35 metalloprotease [Rhizoctonia solani]	2.3e-149	86
contig11637	1068	918	Oligosaccharyltransferase subunit ribophorin ii [Rhizoctonia solani AG-3 rhs1ap]	6.2e-144	99.3
contig11638	726	392	V-type proton atpase 16 kda proteolipid subunit [Rhizoctonia solani 123e]	5.4e-59	99.3
contig11639	908	260	Amino acid permease [Rhizoctonia solani AG-3 rhs1ap]	2.4e-19	42.4
contig11640	375	167	Ubie/coq5 family methyltransferase, putative [Rhizoctonia solani AG-3 rhs1ap]	8.2e-27	92.5
contig11641	720	775	Zf-rbx1 domain protein [Rhizoctonia solani AG-3 rhs1ap]	8.5e-81	99.3
contig11648	858	616	Translation initiation factor if-2 [Rhizoctonia solani 123e]	7.6e-153	100
contig11649	420	42	Hypothetical protein rsol_107250, partial [Rhizoctonia solani AG-3 rhs1ap]	2.2e-20	98
contig1165	822	727	Myb-binding protein 1a [homo sapiens] [Rhizoctonia solani]	1.8e-74	95.5
contig11652	1870	225	Hypothetical protein rsol_074390 [Rhizoctonia solani AG-3 rhs1ap]	1.7e-189	88.4
contig11653	614	185	Rna-binding motif protein [Rhizoctonia solani 123e]	7.8e-83	88.8
contig11657	1351	635	6-hydroxy-d-nicotine oxidase [Rhizoctonia solani 123e]	6.1e-221	88.7
contig11664	1310	1346	Protein os-9 homolog [Rhizoctonia solani]	1.8e-201	91.1
contig11665	2422	1740	Choline dehydrogenase [Rhizoctonia solani AG-3 rhs1ap]	2.1e-296	81.7
contig11666	606	601	Nifu-like protein c1709,19c[Rhizoctonia solani AG-1 IB]	4.6e-43	92.9
contig11667	294	192	Oxidoreductase fad/nad(p)-binding protein, putative, partial [Rhizoctonia solani AG-3 rhs1ap]	2.2e-22	98.4
contig11669	488	32	Rwd domain protein 2b, putative, partial [Rhizoctonia solani AG-3 rhs1ap]	8.4e-56	96.7
contig11675	778	164	Hypothetical protein rsolag22iiib_04865 [Rhizoctonia solani]	3.5e-112	86.8
contig1168	4425	3080	Superkiller protein 3 [schizosaccharomyces pombe 972h-] [Rhizoctonia solani]	0	91
contig11680	252	95	Hypothetical protein rsol_095760 [Rhizoctonia solani AG-3 rhs1ap]	1.1e-38	100
contig11683	827	360	Fungal zn, 2-cys(6) binuclear cluster domain protein [Rhizoctonia solani AG-3 rhs1ap]	1.9e-63	99.2
contig11685	2221	555	Hypothetical protein rsolag1ib_06326 [Rhizoctonia solani AG-1 IB]	5.4e-267	69.8
contig11686	1658	1056	Mycorrhiza-upregulated peptidase c14, putative [Rhizoctonia solani AG-3 rhs1ap]	0	97.1
contig11688	203	13	Putative vegetative incompatibility protein het-e-1 [Rhizoctonia solani 123e]	8.9e-28	97
contig11689	1272	109	Vegetative incompatibility protein het-e-1, putative, partial [Rhizoctonia solani AG-3 rhs1ap]	2.5e-208	88.4
contig11694	492	216	Hypothetical protein bn14_07199 [Rhizoctonia solani AG-1 IB]	1.2e-62	88.1
contig11697	2406	1276	Ph-response transcription factor pacc/rim101 [Rhizoctonia solani]	1.5e-254	85.8
contig11703	2283	289	Vegetative incompatibility protein het-e-1, putative, partial [Rhizoctonia solani AG-3 rhs1ap]	0	98.9
contig11706	1636	633	Vacuolar sorting protein, vps52/sac2 family protein [Rhizoctonia solani AG-3 rhs1ap]	2.9e-201	98.4
contig1171	234	95	Duf2414 family protein [Rhizoctonia solani AG-3 rhs1ap]	2.7e-15	100
contig11712	2357	484	2ogfedo family oxygenase domain protein [Rhizoctonia solani AG-3 rhs1ap]	4.5e-139	100
contig11713	612	80	Pectinesterase [Rhizoctonia solani AG-3 rhs1ap]	4.2e-81	100
contig11715	863	552	Hypothetical protein rsag8_02635, partial [Rhizoctonia solani AG-8 wac10335]	8.7e-56	89.1
contig11716	942	431	Duf1687 family protein [Rhizoctonia solani AG-3 rhs1ap]	4.4e-93	100
contig11717	645	219	Glycoside hydrolase family 16 protein [Rhizoctonia solani AG-3 rhs1ap]	2.1e-91	99.4
contig11721	1106	141	Coiled-coil family protein [Rhizoctonia solani 123e]	3.7e-160	95.4
contig11722	1383	336	Mfs transporter [Rhizoctonia solani AG-3 rhs1ap]	6.4e-210	99
contig11723	1882	728	Putative vegetative incompatibility protein het-e-1, partial [Rhizoctonia solani 123e]	7.8e-275	80.9
contig11726	596	269	Putative transmembrane protein [Rhizoctonia solani 123e]	3e-63	93.7
contig11727	1998	657	Hypothetical protein rsag8_07943, partial [Rhizoctonia solani AG-8 wac10335]	6.9e-221	68.6
contig11729	753	368	Transmembrane protein, putative, partial [Rhizoctonia solani AG-3 rhs1ap]	1.3e-15	100
contig1173	685	760	Branched-chain alpha-keto acid dehydrogenase e1-alpha subunit [Rhizoctonia solani 123e]	2.7e-132	99.6
contig11731	989	1189	Mitotic checkpoint protein bub3 [Rhizoctonia solani AG-3 rhs1ap]	2.5e-91	70.7
contig11734	248	20	Transmembrane protein, putative, partial [Rhizoctonia solani AG-3 rhs1ap]	3.9e-41	100
contig11736	523	191	Mynd finger protein [Rhizoctonia solani AG-3 rhs1ap]	1.7e-91	97.7
contig11737	2185	615	Putative transcriptional regulatory protein c530,05[Rhizoctonia solani AG-1 IB]	4.2e-248	78.2
contig11738	722	245	Glycosyltransferase family 4 protein [Rhizoctonia solani 123e]	2.2e-116	98.6
contig1174	942	760	Tyrosine kinase family catalytic domain protein, partial [Rhizoctonia solani 123e]	1.4e-27	66.3
contig11743	386	105	Homeobox kn domain protein, partial [Rhizoctonia solani AG-3 rhs1ap]	8.4e-67	100
contig11747	375	743	Monothiol glutaredoxin-5 protein [Rhizoctonia solani 123e]	2.2e-35	96.1
contig11751	1962	647	Hypothetical protein v565_003270 [Rhizoctonia solani 123e]	0	99.8
contig11753	1039	333	Compass component shg1 [Rhizoctonia solani AG-3 rhs1ap]	1.6e-75	100
contig11754	936	344	Protein transporter bos1 [Rhizoctonia solani AG-3 rhs1ap]	5.6e-125	100
contig11755	712	126	Hypothetical protein bn14_11386 [Rhizoctonia solani AG-1 IB]	7.5e-37	76.5
contig11756	250	29	Glycoside hydrolase family 35 protein [Rhizoctonia solani AG-3 rhs1ap]	1.2e-10	73.5
contig11758	2883	800	Hypothetical protein v565_067730 [Rhizoctonia solani 123e]	1.1e-51	94.3
contig11760	1487	1950	Cysteine synthase [Rhizoctonia solani AG-3 rhs1ap]	2.5e-207	99.7
contig11762	1142	236	Hypothetical protein rsolag22iiib_01222 [Rhizoctonia solani]	7.3e-26	46.9
contig11774	3342	1313	Ptcb-brct domain protein [Rhizoctonia solani AG-3 rhs1ap]	0	98.1
contig11775	3124	1085	Hypothetical protein v565_015750 [Rhizoctonia solani 123e]	2.3e-247	96.8
contig11776	1142	965	Serine/threonine-protein phosphatase [Rhizoctonia solani AG-3 rhs1ap]	8e-182	100
contig11778	256	89172	Dsrna viral rna-dependent rna polymerase, partial [Rhizoctonia solani f. sp. sasakii]	1.5e-11	43.2
contig11783	1230	452	Hypothetical protein rsag8_11114, partial [Rhizoctonia solani AG-8 wac10335]	3e-182	84.1
contig11784	277	61	Hypothetical protein rsolag22iiib_09785 [Rhizoctonia solani]	2.7e-35	92.4
contig11785	1349	383	Putative kinase domain protein, partial [Rhizoctonia solani 123e]	1.5e-147	89.1
contig11790	581	595	Hypothetical protein rsag8_03154, partial [Rhizoctonia solani AG-8 wac10335]	9.4e-30	80
contig11794	1973	842	Low quality protein: hypothetical protein rsag8_03847, partial [Rhizoctonia solani AG-8 wac10335]	4.9e-102	75.1
contig11796	1195	850	Haloacid dehalogenase-like hydrolase domain-containing protein 2 [bos taurus] [Rhizoctonia solani]	1.6e-161	94.3
contig1180	1354	1282	Neutral/alkaline nonlysosomal ceramidase [Rhizoctonia solani AG-3 rhs1ap]	1.8e-236	99
contig11800	1843	764	Hypothetical protein bn14_02235 [Rhizoctonia solani AG-1 IB]	5.5e-225	92.5
contig11801	272	15	Cytochrome b2 (l-lactate ferricytochrome c oxidoreductase) protein [Rhizoctonia solani 123e]	2e-30	82.2
contig11803	474	602	Leptomycin b resistance protein pmd1 [Rhizoctonia solani 123e]	6.7e-82	99.4
contig1181	556	98	Subtilisin-like serine protease family protein [Rhizoctonia solani AG-3 rhs1ap]	3.2e-51	77.6
contig11811	787	402	Nacht domain protein, partial [Rhizoctonia solani AG-3 rhs1ap]	1.4e-36	76.2
contig11813	2094	323	Cell polarity protein [Rhizoctonia solani 123e]	4.6e-284	94.4
contig11814	502	23	Transcription factor [Rhizoctonia solani AG-3 rhs1ap]	1.4e-82	93.5
contig11815	610	1012	Atp synthase subunit 6 (mitochondrion) [Rhizoctonia solani AG-1 IB]	2e-38	96.9
contig11822	324	171	Trna pseudouridine synthase [Rhizoctonia solani AG-3 rhs1ap]	2.2e-36	100
contig11833	557	306	Brix domain protein c1b9,03c [Rhizoctonia solani AG-3 rhs1ap]	1.7e-12	100
contig11834	386	154	Brix domain protein c1b9,03c [Rhizoctonia solani AG-3 rhs1ap]	3.5e-12	100
contig11835	752	183	Lipase/esterase from carbohydrate esterase family ce10 protein, putative [Rhizoctonia solani AG-3 rhs1ap]	1.5e-144	100
contig11836	982	157	Ga28568 gene product from transcript ga28568-ra [Rhizoctonia solani AG-1 IB]	5.6e-59	59.9
contig11837	524	12	Hypothetical protein rsag8_09190, partial [Rhizoctonia solani AG-8 wac10335]	1e-27	69.5
contig11838	584	313	Hypothetical protein rsol_399890 [Rhizoctonia solani AG-3 rhs1ap]	1.4e-57	99.3
contig11841	483	729	Hmgl-like domain protein [Rhizoctonia solani 123e]	1.3e-85	100
contig11846	698	520	Intersectin third src-like 3 domain protein [Rhizoctonia solani AG-3 rhs1ap]	5.7e-98	100
contig11847	824	353	Wd repeat protein [Rhizoctonia solani 123e]	1.2e-150	99.3
contig11850	1240	1472	Btb/poz domain protein [Rhizoctonia solani AG-3 rhs1ap]	2.4e-184	99.7
contig11853	2391	672	Cog4 transporter [Rhizoctonia solani AG-3 rhs1ap]	0	98.3
contig11856	408	442	Adp-ribosylation factor-like protein 2[Rhizoctonia solani AG-1 IB]	1.2e-55	86.5
contig11857	413	236	Serine/threonine-kinase ste20 [Rhizoctonia solani 123e]	8.2e-28	100
contig11859	385	101	Tyrosine kinase catalytic domain protein [Rhizoctonia solani AG-3 rhs1ap]	1.6e-38	83.7
contig1186	1386	227	Nfx1-type zinc finger protein, partial [Rhizoctonia solani 123e]	1.7e-255	98.2
contig11862	225	98	Hypothetical protein a7u60_g8368 [sanghuangporus baumii]	7.6e-12	89.2
contig11863	2709	972	Tyrosine kinase family catalytic domain protein [Rhizoctonia solani 123e]	0	94.3
contig11864	256	64	Dna replication factor c subunit rfc5, putative [Rhizoctonia solani AG-3 rhs1ap]	1.8e-38	100
contig11867	1307	1953	Basic region leucine zipper protein [Rhizoctonia solani AG-3 rhs1ap]	3e-116	94
contig11868	1872	1824	Hypothetical protein rsag8_07706, partial [Rhizoctonia solani AG-8 wac10335]	2.7e-227	69.4
contig1187	506	4125	Carrier protein [Rhizoctonia solani AG-3 rhs1ap]	2.9e-35	97.5
contig11870	462	91	N-acetylglucosamine-6-phosphate deacetylase [Rhizoctonia solani AG-3 rhs1ap]	9.2e-36	100
contig11871	1462	346	N-acetylglucosamine-6-phosphate deacetylase [Rhizoctonia solani AG-3 rhs1ap]	6.1e-227	99.8
contig11875	278	104	Calpain-1 protein [Rhizoctonia solani AG-3 rhs1ap]	6.9e-47	100
contig1188	853	4592	Carrier protein [Rhizoctonia solani AG-3 rhs1ap]	1.4e-122	100
contig11883	2390	758	Hypothetical protein v565_089210 [Rhizoctonia solani 123e]	0	98.6
contig11884	3037	1404	Translin [Rhizoctonia solani 123e]	3.3e-166	71.2
contig11885	1185	206	Hypothetical protein rsol_474910 [Rhizoctonia solani AG-3 rhs1ap]	2.3e-168	96.6
contig11888	1517	1374	Hypothetical protein rsolag22iiib_10470 [Rhizoctonia solani]	2.4e-77	95
contig11889	568	572	Iron containing alcohol dehydrogenase [Rhizoctonia solani AG-3 rhs1ap]	1.3e-95	100
contig11891	2689	852	Phosphoglucomutase/phosphomannomutase, alpha/beta/alpha domain protein [Rhizoctonia solani AG-3 rhs1ap]	2.9e-243	85.7
contig11892	1778	465	Tyrosine kinase catalytic domain protein [Rhizoctonia solani 123e]	2.1e-229	91.2
contig11894	375	89	Fungal-specific transcription factor domain protein [Rhizoctonia solani 123e]	3.1e-26	100
contig11895	1359	247	Wbp11 domain protein [Rhizoctonia solani AG-3 rhs1ap]	1.8e-233	98
contig11902	452	347	Bifunctional levopimaradiene synthase, chloroplastic [Rhizoctonia solani]	1.3e-29	82.9
contig11903	1357	227	Fad-binding domain protein [Rhizoctonia solani 123e]	2.9e-223	97.9
contig11906	488	450	Peptidyl-prolyl cis-trans isomerase b (cyclophilin b) [Rhizoctonia solani]	1.4e-34	73.1
contig11913	1429	345	Hypothetical protein rsag8_06626, partial [Rhizoctonia solani AG-8 wac10335]	5e-141	68.4
contig11914	807	52	Lipase [Rhizoctonia solani 123e]	2.2e-133	100
contig11919	737	85	Cytochrome p450 family protein, partial [Rhizoctonia solani AG-3 rhs1ap]	2.9e-84	79.4
contig11936	3401	681	Fad-dependent oxidoreductase [Rhizoctonia solani AG-3 rhs1ap]	3.8e-264	99.1
contig11937	1562	128	Glycoside hydrolase family 35 protein [Rhizoctonia solani 123e]	1e-280	99.2
contig11938	523	13	Hypothetical protein rsag8_09404, partial [Rhizoctonia solani AG-8 wac10335]	4.8e-49	87
contig11941	1233	584	Orc6 domain protein [Rhizoctonia solani 123e]	3.2e-160	100
contig11946	1153	666	Ubiquitin carboxyl-terminal hydrolase [Rhizoctonia solani 123e]	1.3e-110	99.5
contig11947	1305	913	Dicarboxylic amino acid permease [saccharomyces cerevisiae s288c] [Rhizoctonia solani]	2e-184	91.7
contig11948	325	49	Dna repair protein rad14 [Rhizoctonia solani AG-3 rhs1ap]	1.8e-54	99.1
contig11949	332	76	Dna repair protein rad14 [Rhizoctonia solani]	5.4e-14	77.9
contig1195	2090	999	Alpha-1,3-glucan synthase [Rhizoctonia solani 123e]	1.4e-152	100
contig11952	262	10	Tim44 domain protein [Rhizoctonia solani AG-3 rhs1ap]	2e-35	89.9
contig11955	762	92	Tigger transposable element-derived protein, partial [Rhizoctonia solani AG-3 rhs1ap]	4.8e-58	47.6
contig11956	1539	1172	Translation initiation factor eif-2b alpha subunit [Rhizoctonia solani 123e]	7.1e-250	99.8
contig11957	253	157	D-lactate dehydrogenase [Rhizoctonia solani 123e]	1.1e-40	100
contig11961	1751	573	Hypothetical protein rsol_446990 [Rhizoctonia solani AG-3 rhs1ap]	8.9e-116	100
contig11962	528	311	Amidase [Rhizoctonia solani AG-3 rhs1ap]	4.1e-96	98.9
contig11966	3045	905	Serine/threonine-kinase ttk/mps1 [Rhizoctonia solani AG-3 rhs1ap]	0	98.2
contig11967	773	102	Carbonate dehydratase, partial [Rhizoctonia solani AG-3 rhs1ap]	9.4e-110	100
contig11969	1745	375	Mrna biogenesis factor [Rhizoctonia solani AG-3 rhs1ap]	9e-201	95.1
contig1197	1193	2522	Signal peptidase complex catalytic subunit sec11 [Rhizoctonia solani 123e]	2.1e-92	100
contig11971	1209	354	2og-fe(ii) oxygenase family containing protein [Rhizoctonia solani 123e]	2.6e-199	92.1
contig11973	450	359	Dna replication complex gins protein psf2 [Rhizoctonia solani AG-3 rhs1ap]	1.6e-69	100
contig11974	892	145	Tubulin-specific chaperone e, putative [Rhizoctonia solani AG-3 rhs1ap]	1.7e-142	99.2
contig11977	571	70	Alpha-l-arabinofuranosidase a [Rhizoctonia solani 123e]	3e-97	99.4
contig11978	704	72	Hypothetical protein rsol_326460 [Rhizoctonia solani AG-3 rhs1ap]	4.1e-128	100
contig11979	204	78	Tyrosine kinase family catalytic domain protein [Rhizoctonia solani AG-3 rhs1ap]	4.7e-29	100
contig1198	239	699	Rna-directed rna polymerase, partial [Rhizoctonia solani AG-3 rhs1ap]	1.1e-40	98.7
contig11980	2088	1770	Putative beta-glucan synthesis-associated protein skn [Rhizoctonia solani 123e]	0	99.8
contig11983	520	185	Alpha/beta hydrolase family protein [Rhizoctonia solani AG-3 rhs1ap]	5.1e-75	98.6
contig11984	416	120	Alpha/beta hydrolase family protein [Rhizoctonia solani AG-3 rhs1ap]	3.5e-63	100
contig11989	546	351	Putative fungal zn(2)-cys(6) binuclear cluster domain protein [Rhizoctonia solani 123e]	5.2e-14	53.4
contig1199	292	1110	Rna-directed rna polymerase, partial [Rhizoctonia solani AG-3 rhs1ap]	7.2e-47	100
contig11991	250	560	Titin [Rhizoctonia solani]	1.8e-33	92.8
contig11993	3623	825	Putative integral membrane protein [Rhizoctonia solani 123e]	0	99.9
contig11996	525	526	Cue domain protein [Rhizoctonia solani 123e]	3.1e-56	91.2
contig11997	1103	890	Endoplasmic reticulum receptor [Rhizoctonia solani AG-3 rhs1ap]	5.2e-138	100
contig11998	2035	467	Hypothetical protein rsolag22iiib_13196 [Rhizoctonia solani]	1.2e-199	58.9
contig11999	249	437	Hypothetical protein v565_213140 [Rhizoctonia solani 123e]	3.2e-11	72.8
contig120	1725	4298	3-isopropylmalate dehydratase [Rhizoctonia solani AG-3 rhs1ap]	2.1e-290	95
contig12000	1299	141	Nad-dependent deacetylase hst4 [Rhizoctonia solani AG-3 rhs1ap]	4.2e-195	100
contig12001	1640	482	Putative transmembrane protein [Rhizoctonia solani 123e]	1.1e-232	97.5
contig12002	258	23	Dipeptidyl peptidase iii [Rhizoctonia solani 123e]	3.9e-28	78.8
contig12004	1370	183	Hypothetical protein rsol_392430 [Rhizoctonia solani AG-3 rhs1ap]	1.4e-164	100
contig12006	673	273	Hypothetical protein hmpref9553_00243, partial [escherichia coli ms 200-1]	2.4e-40	70.5
contig12007	299	39	Hypothetical protein apmu_0247_01 [acidiphilium multivorum aiu301]	1.4e-13	82.6
contig12011	922	301	Permease of the mfs transporter [Rhizoctonia solani AG-3 rhs1ap]	3.3e-101	97.5
contig12012	1146	94	Hypothetical protein v565_067030 [Rhizoctonia solani 123e]	1.3e-70	95.3
contig12014	423	69	Putative g2/mitotic-specific cyclin cdc13 [Rhizoctonia solani 123e]	7.1e-43	98.9
contig12015	415	1162	Transmembrane protein, putative [Rhizoctonia solani AG-3 rhs1ap]	5.8e-74	97.8
contig12016	341	116	Transmembrane protein, putative [Rhizoctonia solani AG-3 rhs1ap]	5.6e-06	100
contig12021	2252	416	Denn (aex-3) domain protein [Rhizoctonia solani 123e]	4e-209	97.3
contig12024	454	391	Cytoplasm protein [Rhizoctonia solani AG-3 rhs1ap]	1.1e-30	92.6
contig12027	896	296	Dna polymerase alpha subunit b [Rhizoctonia solani AG-3 rhs1ap]	2.1e-137	98
contig12028	1008	299	Dna polymerase alpha subunit b [Rhizoctonia solani AG-3 rhs1ap]	3.9e-172	97.5
contig12032	611	364	Gtpase-activating protein gyp7 [Rhizoctonia solani 123e]	1.8e-111	100
contig12035	378	206	Bromodomain associated protein [Rhizoctonia solani 123e]	9e-58	96.7
contig12040	1410	566	Kinase domain protein [Rhizoctonia solani AG-3 rhs1ap]	2.2e-112	64.5
contig12042	586	142	Mfs transporter [Rhizoctonia solani 123e]	1.7e-71	99.3
contig12044	498	729	80.1 cytochrome oxidase subunit 1 (mitochondrion) [Rhizoctonia solani]	4.9e-11	80.5
contig12046	600	50	Fad-binding domain protein [Rhizoctonia solani 123e]	2.2e-34	75.2
contig12048	2496	450	Hypothetical protein rsolag1ib_11517 [Rhizoctonia solani AG-1 IB]	2.3e-282	66.4
contig12049	506	248	Putative indole-diterpene biosynthesis protein paxu [Rhizoctonia solani 123e]	2.2e-22	100
contig12050	950	681	Putative indole-diterpene biosynthesis protein paxu [Rhizoctonia solani 123e]	1.1e-168	99.7
contig12051	695	458	Transporter uso1, related protein [Rhizoctonia solani 123e]	2e-119	100
contig12054	986	483	U3 small nucleolar ribonucleoprotein imp3, partial [Rhizoctonia solani AG-8 wac10335]	3.4e-96	97.8
contig12056	1208	1228	Putative med15 domain protein [Rhizoctonia solani 123e]	2e-130	99.2
contig12057	2460	440	Hypothetical protein rsol_320170 [Rhizoctonia solani AG-3 rhs1ap]	0	97.8
contig1206	1250	12082	Mfs monosaccharide transporter [Rhizoctonia solani AG-3 rhs1ap]	2.1e-220	100
contig12060	2046	401	Duf974 family protein [Rhizoctonia solani 123e]	6.2e-302	97.1
contig12061	784	54	Hypothetical protein rsag8_11800, partial [Rhizoctonia solani AG-8 wac10335]	1.6e-85	74.9
contig12064	1148	263	Ras small gtpase family ras protein [Rhizoctonia solani AG-3 rhs1ap]	1.7e-107	100
contig1207	1877	2802	Amino acid transporter [Rhizoctonia solani AG-3 rhs1ap]	0	100
contig12070	2759	446	Fusaric acid resistance family protein [Rhizoctonia solani 123e]	0	99.5
contig12071	1031	170	F-box/wd repeat protein pof1 [Rhizoctonia solani 123e]	4.9e-162	99.3
contig12072	501	101	Serine carboxypeptidase s28 [Rhizoctonia solani 123e]	1.7e-27	77.6
contig12076	553	157	Zinc finger hit domain protein [Rhizoctonia solani 123e]	8.6e-65	100
contig12078	388	74	Hypothetical protein v565_204800 [Rhizoctonia solani 123e]	1.2e-12	93.2
contig12079	403	176	U3 small nucleolar rna-associated protein [Rhizoctonia solani 123e]	6.9e-64	100
contig1208	940	1711	Mfs transporter [Rhizoctonia solani 123e]	3.6e-79	100
contig12082	1353	1895	Putative protein c4g9,14 [schizosaccharomyces pombe 972h-] [Rhizoctonia solani]	4.2e-81	89.4
contig12083	1925	535	Gyf domain protein [Rhizoctonia solani 123e]	0	98.5
contig12087	1080	135	Arylesterase domain protein [Rhizoctonia solani AG-3 rhs1ap]	2.9e-189	97.6
contig12088	2256	435	Hypothetical protein rsag8_09731, partial [Rhizoctonia solani AG-8 wac10335]	0	93.3
contig12089	1687	348	Glycoside hydrolase family 27 protein [Rhizoctonia solani AG-3 rhs1ap]	4.7e-271	98.9
contig1209	1637	24089	Pyridoxal-dependent decarboxylase domain protein [Rhizoctonia solani 123e]	7.7e-303	100
contig12090	963	195	Argonaute protein [Rhizoctonia solani 123e]	1e-145	100
contig12091	1735	341	Glycoside hydrolase family 43 protein [Rhizoctonia solani AG-3 rhs1ap]	3.4e-200	97.1
contig12092	765	75	Putative vegetative incompatibility protein het-e-1 [Rhizoctonia solani 123e]	1.5e-131	96.5
contig12095	1808	808	Hypothetical protein rsol_475240 [Rhizoctonia solani AG-3 rhs1ap]	0	100
contig12097	1342	248	Transcription initiation factor tfiid subunit 12 [Rhizoctonia solani 123e]	4e-100	99.5
contig12098	649	236	Putative pheromone-regulated membrane protein [Rhizoctonia solani 123e]	8.6e-56	100
contig121	1728	3277	3-isopropylmalate dehydratase [Rhizoctonia solani AG-3 rhs1ap]	7.9e-290	95
contig12103	782	368	Ww domain protein [Rhizoctonia solani AG-3 rhs1ap]	1.9e-97	87.2
contig12107	284	767	Protein phosphatase 2a regulatory subunit a [Rhizoctonia solani AG-3 rhs1ap]	4.3e-44	100
contig12108	1728	475	Hypothetical protein rsol_225190 [Rhizoctonia solani AG-3 rhs1ap]	1.1e-198	100
contig1211	1368	10935	Phosphatidylserine decarboxylase [Rhizoctonia solani 123e]	5.2e-236	99
contig12112	483	94	Vegetative incompatibility protein het-e-1, putative, partial [Rhizoctonia solani AG-3 rhs1ap]	5.3e-79	95
contig12114	1762	307	Hypothetical protein rsag8_03237, partial [Rhizoctonia solani AG-8 wac10335]	1.8e-60	31.8
contig12117	361	32	Hypothetical protein rsolag1ib_07880 [Rhizoctonia solani AG-1 IB]	6.5e-13	48
contig1212	384	245	Plasma membrane h+-transporting atpase [Rhizoctonia solani 123e]	6.9e-37	89.9
contig12120	366	554	Hypothetical protein rsolag22iiib_09398 [Rhizoctonia solani]	5.2e-42	88.3
contig12122	939	1157	Survival of motor neuron-related-splicing factor-like protein [Rhizoctonia solani 123e]	6.5e-73	100
contig12127	463	229	Hypothetical protein rsag8_00469, partial [Rhizoctonia solani AG-8 wac10335]	4.7e-24	90.6
contig1213	473	1590	Hypothetical protein rsol_248650, partial [Rhizoctonia solani AG-3 rhs1ap]	2e-06	40.2
contig12132	381	1061	Ubiquitin-conjugating enzyme e2-18 kda[Rhizoctonia solani AG-1 IB]	2.3e-29	98.5
contig12133	420	603	Ubiquitin-conjugating enzyme e2-18 kda[Rhizoctonia solani AG-1 IB]	3.4e-29	98.5
contig12134	1458	549	Heat shock factor protein 1[Rhizoctonia solani AG-1 IB]	3.1e-178	91.5
contig12137	818	839	Protein kinase a [Rhizoctonia solani AG-1 IB]	2.2e-88	94.1
contig12139	300	541	Hypothetical protein rsol_003390, partial [Rhizoctonia solani AG-3 rhs1ap]	5.4e-29	63
contig12143	592	525	Wd repeat-containing protein 70 [Rhizoctonia solani AG-1 IB]	3.4e-99	98.9
contig12145	569	54	Hypothetical protein rsolag1ib_01866 [Rhizoctonia solani AG-1 IB]	1.9e-22	43.3
contig12146	665	453	Hypothetical protein rsolag22iiib_02901 [Rhizoctonia solani]	1.2e-39	57
contig12147	2141	173	O-methylsterigmatocystin oxidoreductase [Rhizoctonia solani AG-1 IB]	3.1e-179	76.5
contig12148	305	23	U3 small nucleolar rna-associated protein 11[Rhizoctonia solani AG-1 IB]	5.7e-10	67.3
contig12151	272	36	Utp11 domain-containing protein [Rhizoctonia solani AG-1 IA]	8e-24	80.6
contig12152	423	835	Mrp-l47 domain-containing protein [Rhizoctonia solani AG-1 IA]	2.9e-12	65.7
contig12154	312	447	Hypothetical protein ag1ia_02155 [Rhizoctonia solani AG-1 IA]	3e-22	66.3
contig12157	623	758	Hypothetical protein rsolag22iiib_10768 [Rhizoctonia solani]	2.5e-60	78.8
contig12158	2727	493	Putative wd repeat-containing protein all2124 [nostoc sp, pcc 7120] [Rhizoctonia solani]	5.9e-183	69.5
contig12162	311	218	Hypothetical protein rsag8_05500, partial [Rhizoctonia solani AG-8 wac10335]	2.1e-36	85.9
contig12164	1504	1459	Hypothetical protein rsolag1ib_01777 [Rhizoctonia solani AG-1 IB]	4.4e-180	82.3
contig12166	291	11	Hypothetical protein rsag8_04996, partial [Rhizoctonia solani AG-8 wac10335]	3.1e-13	100
contig12167	1551	1245	Hypothetical protein rsag8_04996, partial [Rhizoctonia solani AG-8 wac10335]	4.3e-239	87.8
contig12168	2808	1280	Hypothetical protein rsolag1ib_01590 [Rhizoctonia solani AG-1 IB]	1.9e-91	75.3
contig1217	1300	5210	Hypothetical protein rsag8_03385, partial [Rhizoctonia solani AG-8 wac10335]	7.3e-115	73.7
contig12173	460	252	Trna pseudouridine synthase a [Rhizoctonia solani]	1.1e-76	94.2
contig12175	501	209	Low quality protein: hypothetical protein rsag8_02172, partial [Rhizoctonia solani AG-8 wac10335]	1.5e-63	94.6
contig12176	435	348	Hypothetical protein rsolag22iiib_01298 [Rhizoctonia solani]	1.2e-37	71.6
contig12177	346	109	Ras-related protein rab-18-b [Rhizoctonia solani]	2.4e-20	88.1
contig12182	561	116	Hypothetical protein rsolag1ib_04596 [Rhizoctonia solani AG-1 IB]	5e-52	84.8
contig12183	492	74	Hypothetical protein rsolag1ib_04596 [Rhizoctonia solani AG-1 IB]	6.8e-37	87.4
contig12185	2025	678	Hypothetical protein rsolag1ib_03539 [Rhizoctonia solani AG-1 IB]	0	86
contig12186	379	167	Hypothetical protein rsag8_10726, partial [Rhizoctonia solani AG-8 wac10335]	2.3e-21	60.5
contig12188	369	669	Hypothetical protein rsolag22iiib_01459 [Rhizoctonia solani]	2.9e-08	71.7
contig12189	1049	359	Hypothetical protein rsolag22iiib_10512 [Rhizoctonia solani]	2.6e-78	53.3
contig1219	1312	3644	Hypothetical protein rsolag22iiib_03979 [Rhizoctonia solani]	3.1e-105	96.6
contig12190	713	360	Hypothetical protein rsolag22iiib_10512 [Rhizoctonia solani]	1.5e-40	47.3
contig12191	280	36	Hypothetical protein ag1ia_09990 [Rhizoctonia solani AG-1 IA]	3.1e-39	85.9
contig12197	553	342	Transcriptional repressor [Rhizoctonia solani 123e]	4.2e-11	100
contig1220	275	636	26.1 protein s100-a9 [mus pahari]	1e-34	87.5
contig12203	806	55	Tyrosine kinase family catalytic domain protein [Rhizoctonia solani 123e]	2.5e-36	45.8
contig12207	259	359	Hypothetical protein rsag8_07704, partial [Rhizoctonia solani AG-8 wac10335]	5.9e-24	75.3
contig1221	1921	2595	1 capsid protein [white clover cryptic virus 1]	4.1e-13	26.7
contig12210	1981	511	Puromycin resistance protein pur8 [streptomyces alboniger] [Rhizoctonia solani]	3.3e-268	91.9
contig12212	505	265	Deoxyribose-phosphate aldolase [Rhizoctonia solani]	1.8e-21	88.7
contig12213	848	286	Hypothetical protein rsolag22iiib_02019 [Rhizoctonia solani]	7.8e-57	81.9
contig12219	451	171	Putative f1f0 atp synthase assembly protein atp10 [Rhizoctonia solani 123e]	3.1e-57	82.9
contig12220	1268	1136	Protein byr4 [schizosaccharomyces pombe 972h-] [Rhizoctonia solani]	9.3e-147	88.9
contig12221	284	152	Beta-1,2-xylosyltransferase 1 [Rhizoctonia solani]	2.7e-30	79.1
contig12225	203	176	Protein ivy1 altname: full=interaction with vps33 and ypt7 protein 1 [Rhizoctonia solani AG-1 IB]	6.2e-29	98.5
contig12229	802	273	Hypothetical protein rsol_186930, partial [Rhizoctonia solani AG-3 rhs1ap]	1.4e-07	64.9
contig12231	869	84	Dystrophin [sus scrofa] [Rhizoctonia solani]	3.8e-59	54.4
contig12232	1520	1175	Hypothetical protein rsag8_02878, partial [Rhizoctonia solani AG-8 wac10335]	5.2e-213	94.5
contig12235	1243	58	F-box-like domain protein, putative [Rhizoctonia solani AG-3 rhs1ap]	4.7e-127	95.5
contig12236	643	691	Hypothetical protein rsolag22iiib_05041 [Rhizoctonia solani]	3.1e-106	88.3
contig12238	701	34	F-box-like protein [Rhizoctonia solani 123e]	1.2e-87	81.6
contig12239	331	85	Hypothetical protein rsol_208460 [Rhizoctonia solani AG-3 rhs1ap]	2.9e-12	63.8
contig1224	668	1642	Hypothetical protein rsolag22iiib_09787 [Rhizoctonia solani]	2.6e-60	93.5
contig12241	412	47	Rnase h domain-containing protein [Rhizoctonia solani AG-1 IA]	1.2e-23	53.2
contig12244	2420	462	Hypothetical protein rsolag22iiib_03467 [Rhizoctonia solani]	1.3e-170	83.1
contig12245	680	194	Uncharacterised protein [streptococcus pneumoniae]	5.1e-35	64.2
contig12246	229	42	Hypothetical protein povwa1_066090 [plasmodium ovale wallikeri]	1.4e-16	68.6
contig12247	356	54	Hypothetical protein rsol_407650, partial [Rhizoctonia solani AG-3 rhs1ap]	2.1e-16	95.6
contig12248	2047	1922	Glycoside hydrolase family 61 protein [Rhizoctonia solani 123e]	4.3e-226	96.4
contig12249	394	22	Putative inactive dehydrogenase easa [Rhizoctonia solani]	1.5e-42	67.7
contig1225	608	816	Hypothetical protein rsolag22iiib_09787 [Rhizoctonia solani]	1.1e-60	93.5
contig12250	1634	1248	Carbon catabolite-derepressing kinase [Rhizoctonia solani 123e]	3.7e-305	97
contig12252	1354	336	Hypothetical protein rsol_187460 [Rhizoctonia solani AG-3 rhs1ap]	3.1e-185	98.9
contig12253	456	174	Nucleolar protein 6 (nop6)-like rna recognition motif protein [Rhizoctonia solani AG-3 rhs1ap]	4e-60	100
contig12256	642	529	Methylmalonate-semialdehyde dehydrogenase [Rhizoctonia solani AG-1 IB]	1.4e-63	98.1
contig12260	1255	221	Vegetative incompatibility protein het-e-1, putative [Rhizoctonia solani AG-3 rhs1ap]	3.8e-108	58.9
contig12262	597	385	Putative derlin-2 protein [Rhizoctonia solani 123e]	5e-42	96.7
contig12263	397	611	Actin-related protein 10 [bos taurus] [Rhizoctonia solani]	4.5e-15	56.6
contig12265	287	8	Uvrd/rep helicase [Rhizoctonia solani 123e]	1.2e-14	95.7
contig12268	932	132	Wd40-repeat protein (notchless protein), related protein [Rhizoctonia solani AG-3 rhs1ap]	2.7e-42	97.5
contig12269	239	381	Hypothetical protein rsag8_07611, partial [Rhizoctonia solani AG-8 wac10335]	4e-19	98.1
contig12273	2331	600	Ecname: full=laccase-3; altname: full=benzenediol:oxygen oxidoreductase 3	1.1e-257	71.8
contig12277	361	55	Helicase sen1 [schizosaccharomyces pombe 972h-] [Rhizoctonia solani]	2.6e-14	87.2
contig12278	666	1158	Hypothetical protein rsolag22iiib_04513 [Rhizoctonia solani]	4.7e-41	96.2
contig12279	1150	930	Hypothetical protein rsolag22iiib_06955 [Rhizoctonia solani]	8.7e-136	72.7
contig12284	604	1140	Hypothetical protein rsol_500580 [Rhizoctonia solani AG-3 rhs1ap]	7.3e-25	98.2
contig12287	1556	876	Pfkb family kinase [Rhizoctonia solani 123e]	6.5e-235	95.6
contig12289	300	20	Hypothetical protein rsol_050890, partial [Rhizoctonia solani AG-3 rhs1ap]	2.9e-14	67.8
contig1229	965	1475	Hypothetical protein v565_063660 [Rhizoctonia solani 123e]	4.6e-90	87.6
contig12291	1737	451	Hypothetical protein rsolag22iiib_05171 [Rhizoctonia solani]	1.7e-98	82.2
contig12294	720	731	Putative transporter c1683,12 [Rhizoctonia solani AG-1 IB]	1.8e-99	91.6
contig12297	850	949	Steroid 17-alpha-hydroxylase/17,20 lyase [Rhizoctonia solani]	6.2e-147	91.5
contig12298	1821	585	Ubiquitin-conjugating enzyme e2 g2 [Rhizoctonia solani]	1.6e-171	89.6
contig12299	222	10	Isoamyl alcohol oxidase, putative [Rhizoctonia solani AG-3 rhs1ap]	8.3e-35	98.6
contig1230	1315	406	Kinase subdomain protein pkl/cak/acad protein [Rhizoctonia solani AG-3 rhs1ap]	8.5e-220	97.9
contig12300	1685	345	Molybdenum cofactor biosynthesis protein [Rhizoctonia solani 123e]	2.7e-218	92.3
contig12301	3310	1495	Rho1 guanine nucleotide exchange factor 1 [Rhizoctonia solani]	0	77
contig12303	1438	465	Protein csn12 homolog [cryptococcus neoformans var, neoformans b-3501a] [Rhizoctonia solani]	2.8e-216	93.8
contig12308	347	39	Transporter avl9 [Rhizoctonia solani AG-3 rhs1ap]	3.3e-14	95.8
contig12310	412	906	Inner membrane protein [Rhizoctonia solani AG-3 rhs1ap]	6e-55	86
contig12313	1628	1532	Ccr4-not complex subunit not1 [Rhizoctonia solani AG-3 rhs1ap]	2.6e-287	99.4
contig12314	1250	124	Hypothetical protein rsol_091380, partial [Rhizoctonia solani AG-3 rhs1ap]	1.2e-149	88.3
contig12315	2553	1119	Cytochrome c oxidase subunit 1 [Rhizoctonia solani]	0	92.7
contig12317	2768	330	Hypothetical protein rsol_519700 [Rhizoctonia solani AG-3 rhs1ap]	0	99.7
contig12321	958	70	Hypothetical protein rsol_242800 [Rhizoctonia solani AG-3 rhs1ap]	7e-123	86.5
contig12322	305	8	F-box-like domain protein [Rhizoctonia solani AG-3 rhs1ap]	1.2e-07	49.3
contig12324	2031	1868	Putative dock-like region 2, cytokinesis 2 of class a dedicator [Rhizoctonia solani 123e]	2e-244	89.4
contig12325	747	294	Hypothetical protein rsolag1ib_05913 [Rhizoctonia solani AG-1 IB]	1.9e-67	83.6
contig12326	1002	48	Hypothetical protein rsol_496390, partial [Rhizoctonia solani AG-3 rhs1ap]	9.3e-09	25.7
contig12327	831	92	Hypothetical protein rsolag1ib_11942 [Rhizoctonia solani AG-1 IB]	1.1e-44	40
contig12329	615	1425	Hypothetical protein rsolag22iiib_07277 [Rhizoctonia solani]	5.8e-46	90.4
contig1233	286	34	Low quality protein: hypothetical protein rsag8_01108, partial [Rhizoctonia solani AG-8 wac10335]	1.6e-46	94.7
contig12330	314	309	Hypothetical protein rsolag1ib_05962 [Rhizoctonia solani AG-1 IB]	2.1e-12	72.8
contig12331	222	223	Hypothetical protein rsag8_08264, partial [Rhizoctonia solani AG-8 wac10335]	2.4e-26	96.7
contig12332	2174	480	Hypothetical protein rsol_458930, partial [Rhizoctonia solani AG-3 rhs1ap]	9.1e-94	90.2
contig12333	422	39	Hypothetical protein rsag8_06938, partial [Rhizoctonia solani AG-8 wac10335]	6.2e-07	37.5
contig12335	344	21	Atp-dependent rna helicase fal1[Rhizoctonia solani AG-1 IB]	5.6e-06	36.1
contig12338	1167	391	Putative rna-binding protein c4f6,14[Rhizoctonia solani AG-1 IB]	8e-145	83.6
contig12347	675	927	Tyrosyl-trna synthetase [Rhizoctonia solani]	7.3e-42	85.5
contig12349	1281	358	Putative transmembrane protein, partial [Rhizoctonia solani 123e]	6.1e-106	94
contig12356	659	413	Bacterial leucyl aminopeptidase [Rhizoctonia solani AG-3 rhs1ap]	1.7e-120	99.5
contig12359	483	17	Hypothetical protein rsol_037990, partial [Rhizoctonia solani AG-3 rhs1ap]	4.4e-49	69.2
contig1236	1850	5008	64.1 hypothetical protein rsol_m01300 (mitochondrion) [Rhizoctonia solani]	7.7e-235	100
contig12360	857	65	Hypothetical protein rsol_037990, partial [Rhizoctonia solani AG-3 rhs1ap]	7.5e-76	73.1
contig12361	457	28	Hypothetical protein rsol_037990, partial [Rhizoctonia solani AG-3 rhs1ap]	1e-63	82.9
contig12363	630	306	Putative mycorrhiza-upregulated peptidase c14 [Rhizoctonia solani 123e]	8e-75	98.6
contig12365	469	159	Patched sphingolipid transporter protein, putative [Rhizoctonia solani AG-3 rhs1ap]	3.7e-77	99.4
contig12366	323	442	Hypothetical protein rsag8_00751, partial [Rhizoctonia solani AG-8 wac10335]	9.5e-40	92.1
contig12367	1024	351	Mfs sugar transporter, putative [Rhizoctonia solani AG-3 rhs1ap]	2.3e-164	99.7
contig12368	1488	525	Putative mon2 peripheral membrane protein [Rhizoctonia solani 123e]	2e-278	99.8
contig1237	643	367	Hypothetical protein v565_019680 [Rhizoctonia solani 123e]	1.3e-27	94.3
contig12370	2438	1681	Putative protein pb7e8,02[Rhizoctonia solani AG-1 IB]	0	88.1
contig12372	2067	1050	U3 small nucleolar rna-associated protein 25 [Rhizoctonia solani]	5.7e-287	80.9
contig12376	1080	151	Mrna cleavage and polyadenylation factor clp1[Rhizoctonia solani]	2.1e-160	81.6
contig12378	1487	1524	Ribonucleoside-diphosphate reductase small chain [Rhizoctonia solani AG-3 rhs1ap]	8.7e-229	99.3
contig12379	846	759	Tyrosine kinase catalytic domain protein [Rhizoctonia solani 123e]	9e-106	100
contig12380	389	184	Tyrosine kinase catalytic domain protein [Rhizoctonia solani AG-3 rhs1ap]	1.1e-63	99.2
contig12381	1798	181	Hypothetical protein rsolag22iiib_08777 [Rhizoctonia solani]	2e-232	69.4
contig12382	998	312	Hypothetical protein rsag8_02787, partial [Rhizoctonia solani AG-8 wac10335]	3.8e-79	56.2
contig12383	2376	1386	Nsp1-like carboxy-terminal region protein [Rhizoctonia solani AG-3 rhs1ap]	9.6e-121	99.6
contig12384	2307	586	Hypothetical protein v565_002510 [Rhizoctonia solani 123e]	4.4e-46	100
contig12385	1132	831	Btb/poz domain protein [Rhizoctonia solani AG-3 rhs1ap]	3e-141	87.6
contig12388	652	181	Hypothetical protein rsol_323420 [Rhizoctonia solani AG-3 rhs1ap]	8e-86	100
contig12390	746	586	T-complex protein [Rhizoctonia solani AG-3 rhs1ap]	2.5e-115	100
contig12391	1267	422	Tho complex subunit 1 transcription elongation factor [Rhizoctonia solani AG-3 rhs1ap]	3.1e-227	98.6
contig12392	738	480	Tyrosinase, partial [Rhizoctonia solani AG-3 rhs1ap]	9.7e-96	100
contig12393	923	751	Gcy1-galactose-induced protein of aldo/keto reductase family protein [Rhizoctonia solani AG-3 rhs1ap]	2e-154	99.6
contig12394	1139	90	Aaap amino acid permease [Rhizoctonia solani 123e]	1.1e-199	99.2
contig12396	888	221	Serine/threonine kinase catalytic domain protein [Rhizoctonia solani AG-3 rhs1ap]	5.6e-167	100
contig124	956	330	Transmembrane protein, putative [Rhizoctonia solani AG-3 rhs1ap]	1.9e-107	100
contig12400	810	351	P-loop nucleoside triphosphate hydrolase [Rhizoctonia solani 123e]	3.6e-104	100
contig12401	489	64	Cytochrome p450 family protein [Rhizoctonia solani 123e]	1.5e-89	98.8
contig12402	1469	293	Transmembrane protein, putative [Rhizoctonia solani AG-3 rhs1ap]	6.6e-120	71.9
contig12406	1131	225	Cysteine synthase b [Rhizoctonia solani AG-3 rhs1ap]	1.6e-198	97.6
contig12407	772	79	Hypothetical protein rsolag22iiib_06654 [Rhizoctonia solani]	1.5e-22	61.2
contig1241	1360	12605	Putative delta-endotoxin cytb [Rhizoctonia solani 123e]	5e-114	97.2
contig12410	2185	832	Vacuolar protein sorting-associated protein 33a [Rhizoctonia solani 123e]	0	99.6
contig12411	1678	400	Transmembrane protein, putative [Rhizoctonia solani AG-3 rhs1ap]	1.6e-117	100
contig12412	1702	274	Hypothetical protein rsol_474740 [Rhizoctonia solani AG-3 rhs1ap]	2.6e-261	87.9
contig12414	1028	659	Hypothetical protein rsolag1ib_06726 [Rhizoctonia solani AG-1 IB]	1e-55	45.6
contig12415	1839	493	Hypothetical protein rsag8_03531, partial [Rhizoctonia solani AG-8 wac10335]	7.2e-249	74.4
contig12416	2584	491	Putative vegetative incompatibility protein het-e-1, partial [Rhizoctonia solani 123e]	0	98
contig12419	601	736	Hypothetical protein rsag8_04394, partial [Rhizoctonia solani AG-8 wac10335]	1e-50	89.8
contig12424	2123	1702	Knr4/smi1 homolog 2 [debaryomyces hansenii cbs767] [Rhizoctonia solani]	5.7e-274	89
contig12425	1135	1413	Hypothetical protein rsag8_07854, partial [Rhizoctonia solani AG-8 wac10335]	1.6e-78	68.5
contig12426	499	57	Acetyl-coa synthetase-like protein, putative [Rhizoctonia solani AG-3 rhs1ap]	2.3e-93	100
contig12427	338	245	Uridine kinase [Rhizoctonia solani]	7.9e-53	94.6
contig12428	2517	755	Trna pseudouridine synthase [Rhizoctonia solani AG-3 rhs1ap]	0	99.4
contig12429	3926	2796	Vacuolar protein sorting-associated protein, putative [Rhizoctonia solani AG-3 rhs1ap]	4.9e-263	99.9
contig1243	1572	1576	Putative kinase [Rhizoctonia solani 123e]	7.2e-133	95.5
contig12430	218	35	Hypothetical protein rsol_420530, partial [Rhizoctonia solani AG-3 rhs1ap]	2.7e-06	92.9
contig12432	1928	704	Dna-directed rna polymerase i subunit a1 [Rhizoctonia solani AG-1 IB]	0	94.4
contig12433	245	115	Putative methyltransferase-like protein spbc21c3,07c[Rhizoctonia solani AG-1 IB]	4.3e-08	57.9
contig12434	392	10	Hypothetical protein rsag8_08914, partial [Rhizoctonia solani AG-8 wac10335]	4.4e-23	43.8
contig12436	621	397	Hypothetical protein rsolag22iiib_09152 [Rhizoctonia solani]	1.2e-43	61.6
contig12442	971	504	Class v aminotransferase, partial [Rhizoctonia solani AG-3 rhs1ap]	1.3e-92	80.7
contig12443	936	489	Actin cytoskeleton-regulatory complex protein pan1[Rhizoctonia solani AG-1 IB]	1.2e-58	90.9
contig12445	1527	1055	Hypothetical protein rsag8_06075, partial [Rhizoctonia solani AG-8 wac10335]	1.6e-121	95
contig12450	1245	308	Hypothetical protein rsolag22iiib_03498 [Rhizoctonia solani]	9.6e-173	89.1
contig12451	436	16	Hypothetical protein rsol_115370 [Rhizoctonia solani AG-3 rhs1ap]	8.1e-34	61.5
contig12452	1291	49	Hypothetical protein v565_185000 [Rhizoctonia solani 123e]	8.6e-132	55.6
contig12456	239	74	Hypothetical protein rsag8_01122, partial [Rhizoctonia solani AG-8 wac10335]	4.1e-32	94.7
contig12459	1052	919	Hypothetical protein rsolag22iiib_03337 [Rhizoctonia solani]	4.6e-67	84.3
contig12460	259	10	Hypothetical protein rsag8_03703, partial [Rhizoctonia solani AG-8 wac10335]	2e-16	97.9
contig12461	1730	233	Hypothetical protein rsolag22iiib_13162 [Rhizoctonia solani]	1.6e-101	79.9
contig12465	264	527	Peptide methionine sulfoxide reductase [Rhizoctonia solani AG-1 IA]	6.4e-18	80.3
contig12468	437	57	Hypothetical protein j132_01481 [termitomyces sp. j132]	6.5e-07	74.5
contig12472	2250	841	Protein ldb17 [Rhizoctonia solani]	4.1e-254	84.8
contig12473	1427	1034	Zinc finger ccch domain-containing protein 13 [homo sapiens] [Rhizoctonia solani]	3e-130	74.3
contig12476	1503	127	Hypothetical protein rsag8_05227, partial [Rhizoctonia solani AG-8 wac10335]	5.5e-82	54.7
contig12477	1101	480	Hypothetical protein rsolag1ib_10047 [Rhizoctonia solani AG-1 IB]	4e-21	98.3
contig12478	981	260	Hypothetical protein rsolag22iiib_03058 [Rhizoctonia solani]	1e-68	71.2
contig12482	517	43	Wd40-repeat protein (notchless protein), related protein, putative [Rhizoctonia solani AG-3 rhs1ap]	9.7e-95	99.4
contig12489	341	37	Hypothetical protein rsag8_13416, partial [Rhizoctonia solani AG-8 wac10335]	1.4e-12	75.6
contig12491	507	76	Alternative oxidase [Rhizoctonia solani AG-3 rhs1ap]	7.6e-76	98.6
contig12497	1246	561	Hypothetical protein v565_040190 [Rhizoctonia solani 123e]	1.6e-164	99.7
contig125	586	324	Putative cytochrome p450 family protein [Rhizoctonia solani 123e]	9.6e-107	100
contig12502	1754	380	Hypothetical protein rsolag22iiib_00392 [Rhizoctonia solani]	2.4e-177	69.7
contig12503	459	1273	Hypothetical protein egk_14950, partial [macaca mulatta]	1.4e-33	75.5
contig12508	1498	1016	Phospho-2-dehydro-3-deoxyheptonate aldolase [Rhizoctonia solani 123e]	1.8e-221	99.7
contig12509	1129	543	Membrane-associating domain protein [Rhizoctonia solani AG-3 rhs1ap]	3.1e-109	100
contig1251	383	256	Inosine-uridine preferring nucleoside hydrolase [Rhizoctonia solani 123e]	5.6e-63	100
contig12510	385	122	Hypothetical protein rsol_248550 [Rhizoctonia solani AG-3 rhs1ap]	1e-35	100
contig12511	833	361	Hypothetical protein rsol_248550 [Rhizoctonia solani AG-3 rhs1ap]	7.8e-70	100
contig12512	322	200	Aaa family atpase [Rhizoctonia solani 123e]	3.6e-07	100
contig12514	300	175	Cleavage and polyadenylation specificity factor subunit 2 [Rhizoctonia solani 123e]	2.1e-49	100
contig12515	797	455	Hypothetical protein v565_045520 [Rhizoctonia solani 123e]	3.4e-22	57.1
contig12519	470	19	Mfs general substrate transporter, putative [Rhizoctonia solani AG-3 rhs1ap]	1.3e-40	67.3
contig12522	903	240	Hypothetical protein rsag8_11828, partial [Rhizoctonia solani AG-8 wac10335]	4e-112	67.7
contig12526	244	7	Organic solute transporter ostalpha protein [Rhizoctonia solani 123e]	3.9e-30	93.6
contig12528	966	332	3'5'-cyclic nucleotide phosphodiesterase [Rhizoctonia solani 123e]	2.3e-153	100
contig1253	491	250	Hypothetical protein rsol_444150 [Rhizoctonia solani AG-3 rhs1ap]	5e-16	97.9
contig12532	506	119	Enhancer of polycomb-like protein 1 [Rhizoctonia solani]	1.5e-79	89.9
contig12541	484	70	Nacht domain protein, partial [Rhizoctonia solani AG-3 rhs1ap]	1.5e-76	89.4
contig12548	785	192	Vegetative incompatibility protein het-e-1 [Rhizoctonia solani 123e]	2.8e-138	99.2
contig1255	1519	3176	Hypothetical protein rsolag22iiib_10797 [Rhizoctonia solani]	9e-56	93.9
contig12552	451	532	Peptidylprolyl isomerase domain and wd repeat-containing protein 1 [Rhizoctonia solani AG-1 IB]	4e-60	86.8
contig12555	853	123	Peptidase s41 family protein [Rhizoctonia solani AG-3 rhs1ap]	9.2e-74	92.2
contig12557	627	131	U3 small nucleolar rna-associated protein [Rhizoctonia solani 123e]	1.9e-108	98.5
contig1256	258	507	Inner membrane aaa protease yta12 [Rhizoctonia solani 123e]	9e-17	100
contig12560	971	470	Vacuolar protein sorting-associated protein 45 [dictyostelium discoideum] [Rhizoctonia solani]	5.8e-173	96.6
contig12562	491	250	Atp-binding cassette, subfamily b (mdr/tap),member 1 [Rhizoctonia solani AG-1 IB]	7.1e-71	82.8
contig12573	1588	167	Hypothetical protein rsol_273570 [Rhizoctonia solani AG-3 rhs1ap]	1.3e-283	97.1
contig12575	271	8	Acetylxylan esterase, putative [Rhizoctonia solani AG-3 rhs1ap]	8e-48	98.9
contig12577	2368	944	Tyrosine kinase family catalytic domain protein [Rhizoctonia solani 123e]	1.5e-294	86.7
contig12580	2299	2684	Letm1 and ef-hand domain-containing protein anon-60da, mitochondrial [Rhizoctonia solani]	2.3e-265	87.7
contig12583	581	36	Hypothetical protein rsag8_07475, partial [Rhizoctonia solani AG-8 wac10335]	6.9e-49	75.6
contig12585	280	68	Hypothetical protein rsolag22iiib_04120 [Rhizoctonia solani]	3.8e-29	69.6
contig12592	677	70	Hypothetical protein rsag8_13384, partial [Rhizoctonia solani AG-8 wac10335]	2e-55	91
contig12594	793	454	Myotubularin-related protein 10 [homo sapiens] [Rhizoctonia solani]	9e-92	91.3
contig12596	440	138	Hypothetical protein rsol_206550 [Rhizoctonia solani AG-3 rhs1ap]	1.9e-19	100
contig12597	428	148	Hypothetical protein rsol_206550 [Rhizoctonia solani AG-3 rhs1ap]	1.9e-19	100
contig12598	2485	1101	Glycoside hydrolase family 10 protein [Rhizoctonia solani AG-3 rhs1ap]	1e-109	99
contig126	375	39	Cytochrome p450 family protein, putative [Rhizoctonia solani AG-3 rhs1ap]	1.6e-51	83.1
contig12603	412	32	Hypothetical protein rsol_111540 [Rhizoctonia solani AG-3 rhs1ap]	2.6e-66	89.5
contig12604	362	28	Hypothetical protein rsol_111540 [Rhizoctonia solani AG-3 rhs1ap]	2.7e-59	98.3
contig12612	1898	1595	Decaprenyl-diphosphate synthase protein [Rhizoctonia solani 123e]	5.6e-265	99.2
contig12615	689	33	Hypothetical protein rsag8_12118, partial [Rhizoctonia solani AG-8 wac10335]	1.2e-34	42.7
contig12616	1842	285	Peptidyl-lys metalloendopeptidase [Rhizoctonia solani]	1.3e-138	76.7
contig12619	1981	2004	Er membrane protein complex subunit 2[Rhizoctonia solani AG-1 IB]	3.2e-146	91.2
contig12620	339	442	Hypothetical protein rsolag1ib_06741 [Rhizoctonia solani AG-1 IB]	1.5e-32	93
contig12621	219	537	24 kda ras-like protein [Rhizoctonia solani]	9.1e-10	100
contig12623	1148	854	Hypothetical protein rsolag22iiib_08980 [Rhizoctonia solani]	2.3e-160	86.7
contig12624	507	1205	Glycoside hydrolase family 15 protein [Rhizoctonia solani AG-3 rhs1ap]	1.9e-71	99.3
contig12628	514	106	Cutinase [Rhizoctonia solani 123e]	6.6e-43	84.8
contig1263	816	9394	Superoxide dismutase, fe-mn family [Rhizoctonia solani AG-1 IB]	3.8e-93	77.8
contig12631	1398	1596	Ser/thr-rich protein t10 in dgcr region[Rhizoctonia solani AG-1 IB]	8.1e-128	65.9
contig12632	887	492	Mfs general substrate transporter [Rhizoctonia solani AG-3 rhs1ap]	1e-144	97.4
contig12634	4252	1035	Ras association (ralgds/af-6) domain protein [Rhizoctonia solani AG-3 rhs1ap]	0	99.2
contig12635	461	544	Peptidyl-prolyl cis-trans isomerase e[Rhizoctonia solani AG-1 IB]	6.7e-71	97.1
contig12641	684	277	Hypothetical protein rsag8_00824, partial [Rhizoctonia solani AG-8 wac10335]	2.4e-61	93.9
contig12648	252	34	Actin cytoskeleton-regulatory complex protein pan1[Rhizoctonia solani]	2e-08	77.5
contig12650	3788	1101	Peroxisomal targeting signal receptor [Rhizoctonia solani 123e]	0	96.8
contig12655	1211	868	Serine/threonine kinase catalytic domain protein [Rhizoctonia solani AG-3 rhs1ap]	1.1e-128	98.7
contig12656	210	21	Mitotic spindle-associated mmxd complex subunit mip18[Rhizoctonia solani AG-1 IB]	1.4e-15	72.9
contig12658	393	34	P-loop nucleoside triphosphate hydrolase, putative[Rhizoctonia solani AG-3 rhs1ap]	1.5e-63	99.2
contig12659	955	129	P-loop nucleoside triphosphate hydrolase, putative[Rhizoctonia solani AG-3 rhs1ap]	1.1e-88	98.9
contig12660	1033	76	Hypothetical protein rsag8_06315, partial [Rhizoctonia solani AG-8 wac10335]	2.8e-45	35.1
contig12661	1058	637	Hypothetical protein rsag8_04957, partial [Rhizoctonia solani AG-8 wac10335]	4.5e-139	93.3
contig12668	416	299	Ras1 guanine nucleotide exchange factor, partial [Rhizoctonia solani AG-3 rhs1ap]	1.4e-75	99.3
contig12676	1559	1476	Hypothetical protein v565_279490 [Rhizoctonia solani 123e]	3.3e-85	48.8
contig12679	1552	760	Hypothetical protein rsag8_04007, partial [Rhizoctonia solani AG-8 wac10335]	5.2e-176	76.9
contig12680	801	66	Hypothetical protein rsolag1ib_00080 [Rhizoctonia solani AG-1 IB]	2.1e-43	41
contig12682	548	555	Cytoplasmic dynein 1 light intermediate chain 2 [Rhizoctonia solani]	4.3e-101	97.8
contig12688	683	491	Kinase, putative [Rhizoctonia solani AG-3 rhs1ap]	1.2e-87	100
contig12693	312	132	Zinc finger, zz type protein [Rhizoctonia solani AG-3 rhs1ap]	5e-46	98.9
contig12696	2726	2039	Transporter atm1 [Rhizoctonia solani 123e]	0	99.5
contig12697	560	50	Glucan synthesis regulatory protein [Rhizoctonia solani AG-1 IA]	1.4e-09	34.2
contig12698	845	467	Brix domain-containing protein c1b9,03c [Rhizoctonia solani AG-1 IB]	8.9e-138	93.2
contig12702	800	149	Duf4598 domain protein [Rhizoctonia solani AG-3 rhs1ap]	8.1e-48	99.2
contig12704	2923	935	Translation elongation factor g2, putative [Rhizoctonia solani AG-3 rhs1ap]	0	98.2
contig12705	794	367	Hypothetical protein rsolag22iiib_00301 [Rhizoctonia solani]	1.4e-44	77.6
contig12706	1112	182	Hypothetical protein rsol_416590 [Rhizoctonia solani AG-3 rhs1ap]	2e-121	99.6
contig12707	1277	650	Hypothetical protein rsolag1ib_04780 [Rhizoctonia solani AG-1 IB]	3.4e-189	93.3
contig12713	1996	303	Transcription factor iiia protein, putative [Rhizoctonia solani AG-3 rhs1ap]	3.2e-287	95.4
contig12716	211	156	Hypothetical protein v565_058030 [Rhizoctonia solani 123e]	2e-14	98
contig12717	465	130	Hypothetical protein v565_194080 [Rhizoctonia solani 123e]	7.9e-19	100
contig12718	851	342	Hypothetical protein rsolag22iiib_07674 [Rhizoctonia solani]	2.7e-102	80.6
contig12719	1934	861	Putative snf2 family helicase/atpase (ino80) [Rhizoctonia solani 123e]	0	99.8
contig12730	552	38	Hypothetical protein v565_195510 [Rhizoctonia solani 123e]	2.8e-87	96.7
contig12731	552	80	Hypothetical protein v565_195510 [Rhizoctonia solani 123e]	8e-79	87
contig12732	453	249	Ring finger protein [Rhizoctonia solani AG-3 rhs1ap]	7.8e-48	100
contig12734	1891	375	Hypothetical protein rsol_280480, partial [Rhizoctonia solani AG-3 rhs1ap]	4e-154	89.7
contig12737	1985	225	Hypothetical protein rsolag1ib_09378 [Rhizoctonia solani AG-1 IB]	3.5e-225	74.4
contig12738	217	95	Glycosyltransferase family 4 protein [Rhizoctonia solani 123e]	2.6e-25	98.3
contig1274	3707	1453	Exosome complex exonuclease rrp6 [Rhizoctonia solani 123e]	0	96.6
contig12740	740	497	Hypothetical protein rsol_399890 [Rhizoctonia solani AG-3 rhs1ap]	3.3e-112	100
contig12742	521	525	Ubiquitin-conjugating enzyme [Rhizoctonia solani 123e]	1.6e-97	100
contig12745	1518	208	Hypothetical protein rsol_010680, partial [Rhizoctonia solani AG-3 rhs1ap]	4.5e-116	67.8
contig12746	398	929	Hypothetical protein m407draft_86948, partial [tulasnella calospora mut 4182]	8.7e-43	90
contig1275	320	2435	Hexokinase [Rhizoctonia solani AG-3 rhs1ap]	9.8e-29	100
contig12750	226	6	Glycosyl hydrolases family 15 domain-containing protein [Rhizoctonia solani AG-1 IA]	1.3e-06	93.1
contig12751	544	92	Glucoamylase [Rhizoctonia solani AG-1 IB]	4.6e-47	65.6
contig12752	897	454	Cyclin mcs2[Rhizoctonia solani AG-1 IB]	5.4e-109	85.5
contig12754	1472	279	Hypothetical protein rsolag22iiib_02956 [Rhizoctonia solani]	1.3e-184	81.6
contig12760	461	195	Hypothetical protein ag1ia_03519 [Rhizoctonia solani AG-1 IA]	2.6e-22	65.9
contig12763	559	706	Heat shock factor-binding protein [Rhizoctonia solani AG-3 rhs1ap]	1.3e-65	99.3
contig12764	402	1505	Monothiol glutaredoxin [Rhizoctonia solani 123e]	7.9e-60	100
contig12768	492	145	Mynd finger protein, partial [Rhizoctonia solani 123e]	9.8e-36	98.7
contig12770	341	26	Putative uroporphyrin-iii c/tetrapyrrole (corrin/porphyrin) methyltransferase [Rhizoctonia solani 123e]	6.5e-39	95.3
contig12772	489	82	Lipase [Rhizoctonia solani 123e]	4.4e-73	99.3
contig12777	519	767	Vesicle protein transport sft2 protein [Rhizoctonia solani 123e]	4.3e-50	95.7
contig12780	241	272	Prenylcysteine lyase [Rhizoctonia solani 123e]	1.4e-40	100
contig12781	623	637	Ras-induced vulval development antagonist protein [Rhizoctonia solani 123e]	1.3e-72	100
contig12782	2340	1006	Mon1 domain protein, putative [Rhizoctonia solani AG-3 rhs1ap]	0	99.4
contig12788	633	786	50s ribosomal protein l19 [Rhizoctonia solani AG-3 rhs1ap]	9.2e-87	100
contig1279	938	2924	Clathrin heavy chain [Rhizoctonia solani 123e]	4.7e-172	100
contig12791	1614	674	Dna topoisomerase type i [Rhizoctonia solani AG-3 rhs1ap]	3e-267	99.1
contig12793	240	17	Putative transmembrane protein [Rhizoctonia solani 123e]	1.3e-06	86.5
contig12796	839	367	Rab-gtpase-tbc domain protein [Rhizoctonia solani AG-3 rhs1ap]	1.3e-67	94.5
contig12803	287	343	Protein arginine n-methyltransferase 3 [Rhizoctonia solani]	2.3e-21	96.3
contig12807	696	124	Low quality protein: hypothetical protein rsag8_11520, partial [Rhizoctonia solani AG-8 wac10335]	2.2e-89	95
contig12808	1929	279	Hypothetical protein rsol_401690, partial [Rhizoctonia solani AG-3 rhs1ap]	1.9e-130	50.5
contig12811	822	130	Hypothetical protein rsol_344290, partial [Rhizoctonia solani AG-3 rhs1ap]	4.4e-33	91.3
contig12814	245	667	Clathrin heavy chain 1 [Rhizoctonia solani AG-1 IA]	1.4e-38	98.8
contig12817	622	1458	Hypothetical protein rsolag1ib_09683 [Rhizoctonia solani AG-1 IB]	1.3e-74	68.4
contig12818	308	330	Hypothetical protein rsolag1ib_09683 [Rhizoctonia solani AG-1 IB]	2.9e-46	84.3
contig12822	940	767	Putative membrane protein yhl071w [Rhizoctonia solani]	5.8e-138	82.1
contig12825	675	232	Putative vegetative incompatibility protein het-e-1, partial [Rhizoctonia solani 123e]	6.3e-102	80.8
contig12826	598	209	Hypothetical protein ag1ia_08543 [Rhizoctonia solani AG-1 IA]	3.8e-58	75.6
contig12827	766	239	O-methylsterigmatocystin oxidoreductase[Rhizoctonia solani AG-1 IB]	2.2e-71	83.4
contig1283	637	6001	1 laglidadg endonuclease [ustilago maydis]	4.1e-18	51.7
contig12832	428	54	Hypothetical protein rsag8_12993, partial [Rhizoctonia solani AG-8 wac10335]	6.7e-33	68.4
contig12833	2735	1091	Ero1-like protein 2 [Rhizoctonia solani]	2.4e-293	93.6
contig12834	1727	306	Triad3 [Rhizoctonia solani AG-1 IB]	1.9e-187	72
contig12837	428	86	Nitrosoguanidine resistance protein sng1[Rhizoctonia solani AG-1 IB]	2.6e-16	73.4
contig1284	836	8438	60.1 hypothetical protein (mitochondrion) [tricholoma matsutake]	3.6e-22	54.5
contig12841	449	169	Translation machinery-associated protein 46[Rhizoctonia solani AG-1 IB]	1.1e-17	93.6
contig12847	1000	209	Hypothetical protein rsag8_10035, partial [Rhizoctonia solani AG-8 wac10335]	1.4e-105	73.9
contig12849	904	55	A/g-specific adenine glycosylase [Rhizoctonia solani]	1.3e-158	87.5
contig1285	1225	5317	Hypothetical protein rsolag1ib_05907 [Rhizoctonia solani AG-1 IB]	4e-123	70.4
contig12850	561	865	Hypothetical protein bn14_10498 [Rhizoctonia solani AG-1 IB]	1.9e-56	84.8
contig12852	211	67	Hypothetical protein rsolag22iiib_11057 [Rhizoctonia solani]	5.1e-10	90
contig12853	212	22	Hypothetical protein bn14_03357 [Rhizoctonia solani AG-1 IB]	1.5e-22	77.6
contig12854	2098	2132	Putative protein c16h5,12c [schizosaccharomyces pombe 972h-] [Rhizoctonia solani]	4.3e-306	91.1
contig12855	394	39	Hypothetical protein rsolag1ib_06499 [Rhizoctonia solani AG-1 IB]	2.6e-31	76.8
contig12856	597	145	Wd40 domain protein [Rhizoctonia solani 123e]	1.2e-32	55.9
contig12857	896	66	Forkhead box protein c1 [Rhizoctonia solani]	3.5e-124	90.9
contig12858	1256	939	Putative cdp-alcohol phosphatidyltransferase class-i family protein c22a12[Rhizoctonia solani]	2e-194	87.7
contig1286	369	14	Putative protein kiaa1522 [homo sapiens] [Rhizoctonia solani]	8.9e-42	91
contig12868	1019	1097	Cullin-4a[Rhizoctonia solani AG-1 IB]	3.4e-152	88.2
contig12871	760	110	Mucin-5ac [Rhizoctonia solani]	2.5e-70	77.6
contig12874	1873	672	Major facilitator superfamily domain-containing protein 10 [Rhizoctonia solani]	8.9e-247	84.2
contig12875	4091	884	Toll-like receptor 8 [Rhizoctonia solani]	3.5e-248	77.9
contig12878	516	76	Hypothetical protein rsolag1ib_01988 [Rhizoctonia solani AG-1 IB]	4.1e-69	73.1
contig12879	206	65	Ubiquinone biosynthesis protein coq4, mitochondrial[Rhizoctonia solani AG-1 IB]	3.2e-33	92.6
contig12880	677	221	Ubiquinone biosynthesis protein coq4, mitochondrial[Rhizoctonia solani AG-1 IB]	1.8e-109	89.7
contig12882	2585	2027	Hypothetical protein rsag8_12156, partial [Rhizoctonia solani AG-8 wac10335]	0	90.7
contig12885	1044	376	Putative vegetative incompatibility protein het-e-1, partial [Rhizoctonia solani 123e]	8.9e-164	89.4
contig12886	963	763	P-loop containing nucleoside triphosphate hydrolase protein [sistotremastrum niveocremeum hhb9708]	1.3e-111	70.5
contig12887	272	624	Eukaryotic translation initiation factor 3 subunit d [Rhizoctonia solani AG-1 IB]	6.5e-42	93.3
contig12888	2469	1300	Zf-c3hc4 domain-containing protein [Rhizoctonia solani AG-1 IA]	1.8e-117	64.8
contig12889	2472	160	Sterol 3-beta-glucosyltransferase [Rhizoctonia solani]	5.3e-106	51.3
contig12891	350	86	High-affinity potassium transport protein [saccharomyces uvarum] [Rhizoctonia solani]	9.3e-57	92.2
contig12892	563	103	Multicopper oxidase [Rhizoctonia solani 123e]	9.3e-83	98
contig12893	219	16	Hypothetical protein rsag8_05322, partial [Rhizoctonia solani AG-8 wac10335]	2.6e-09	88.9
contig12894	452	29	85.1 peptidoglycan recognition protein 1 [mus caroli]	9.8e-51	97.9
contig12898	1398	1437	U5 small nuclear ribonucleoprotein 40 kda protein[Rhizoctonia solani AG-1 IB]	3.4e-211	95.5
contig12899	510	27	Hypothetical protein rsag8_02184, partial [Rhizoctonia solani AG-8 wac10335]	3.6e-25	39.5
contig1290	376	406	Hypothetical protein bn14_01022 [Rhizoctonia solani AG-1 IB]	4.4e-20	89.7
contig12900	1048	443	Hypothetical protein ag1ia_03941 [Rhizoctonia solani AG-1 IA]	4.8e-149	83
contig12902	303	694	Signal recognition particle 54 kda protein homolog [Rhizoctonia solani]	8.9e-40	97.8
contig12905	463	47	Hypothetical protein rsolag22iiib_01856 [Rhizoctonia solani]	5.6e-33	69.4
contig12909	1911	1031	Cytochrome p450 86a4 [arabidopsis thaliana] [Rhizoctonia solani]	8.2e-240	89.8
contig12911	200	129	Hypothetical protein rsol_143530 [Rhizoctonia solani AG-3 rhs1ap]	2.1e-29	98.5
contig12912	610	502	F-box protein pof7, related protein, putative [Rhizoctonia solani AG-3 rhs1ap]	4.8e-85	98.7
contig12913	717	902	Protein yippee-like f37a8,5 [caenorhabditis elegans] [Rhizoctonia solani]	1.8e-67	97.6
contig12914	869	246	Hypothetical protein v565_001650 [Rhizoctonia solani 123e]	2e-140	96.9
contig12915	244	81	Tyrosine kinase family catalytic domain protein [Rhizoctonia solani AG-3 rhs1ap]	5e-41	100
contig12918	1181	211	Hypothetical protein rsolag1ib_02468 [Rhizoctonia solani AG-1 IB]	4.7e-52	73.2
contig12923	1140	2025	Glutathione peroxidase [Rhizoctonia solani 123e]	5.7e-87	97.5
contig12928	1740	588	Transcription factor iiib 90 kda subunit, putative [Rhizoctonia solani AG-3 rhs1ap]	2.7e-213	95.9
contig12930	943	1475	Hypothetical protein rsag8_05037, partial [Rhizoctonia solani AG-8 wac10335]	3.1e-83	80.1
contig12931	1347	132	Hypothetical protein rsol_207640 [Rhizoctonia solani AG-3 rhs1ap]	3e-228	93.1
contig12937	1998	416	Hypothetical protein bn14_05063 [Rhizoctonia solani AG-1 IB]	4.1e-72	69.2
contig12938	325	50	Hypothetical protein bn14_05063 [Rhizoctonia solani AG-1 IB]	1.5e-29	81.7
contig12941	1551	870	Wd repeat protein wrap73 [Rhizoctonia solani 123e]	3.9e-264	99.1
contig12942	3569	1557	Vacuolar transporter chaperone 4 [Rhizoctonia solani]	0	94.4
contig12946	1784	184	Aspartate aminotransferase[Rhizoctonia solani AG-1 IB]	9.5e-198	76.2
contig12947	3929	860	Vegetative incompatibility protein het-e-1, putative [Rhizoctonia solani AG-3 rhs1ap]	0	86
contig12948	3943	697	Vegetative incompatibility protein het-e-1, putative [Rhizoctonia solani AG-3 rhs1ap]	0	99.9
contig1295	1909	776	Sphingolipid long chain base-responsive protein lsp1 [Rhizoctonia solani]	1.2e-182	69.6
contig12950	833	174	Hypothetical protein rsag8_08326, partial [Rhizoctonia solani AG-8 wac10335]	4.8e-27	45.8
contig12959	419	194	Hypothetical protein rsol_509260 [Rhizoctonia solani AG-3 rhs1ap]	4.1e-19	100
contig12960	393	21	Chat domain protein, partial [Rhizoctonia solani 123e]	5.6e-18	87.3
contig12961	320	228	Heat shock 70 kda protein 12a [Rhizoctonia solani AG-3 rhs1ap]	3.1e-51	99.1
contig12965	763	459	Hypothetical protein rsol_511140 [Rhizoctonia solani AG-3 rhs1ap]	1.9e-94	97.8
contig12967	2015	254	Homeobox domain protein [Rhizoctonia solani AG-3 rhs1ap]	1.1e-181	99.7
contig12970	633	105	Alpha-1,3-glucan synthase [Rhizoctonia solani AG-3 rhs1ap]	2.3e-85	98.7
contig12973	414	458	Calcium/proton exchanger [Rhizoctonia solani AG-3 rhs1ap]	1.5e-66	100
contig12974	487	170	Calcium/proton exchanger [Rhizoctonia solani 123e]	1e-16	88
contig12975	493	101	Hypothetical protein rsag8_03454, partial [Rhizoctonia solani AG-8 wac10335]	6e-62	85.6
contig1298	7330	11209	Chitin synthase 6 (chitin-udp acetyl-glucosaminyl transferase 6) [Rhizoctonia solani 123e]	0	98.7
contig12981	1205	645	Hypothetical protein bn14_01592 [Rhizoctonia solani AG-1 IB]	2.2e-44	83.9
contig12982	217	10	Nacht domain protein, partial [Rhizoctonia solani AG-3 rhs1ap]	4.9e-24	88.7
contig12983	1019	361	Gpi transamidase component gaa1 [saccharomyces cerevisiae s288c] [Rhizoctonia solani]	1.9e-166	86.7
contig12984	1711	729	6-hydroxy-d-nicotine oxidase[Rhizoctonia solani AG-1 IB]	9.4e-195	66.9
contig12985	212	464	Inner membrane protein [Rhizoctonia solani 123e]	3.2e-28	98.5
contig12989	914	114	Hypothetical protein rsolag1ib_01988 [Rhizoctonia solani AG-1 IB]	2.6e-90	75.6
contig1299	2016	2819	Hypothetical protein rsag8_08691, partial [Rhizoctonia solani AG-8 wac10335]	0	90
contig12994	329	110	P-loop nucleoside triphosphate hydrolase, partial [Rhizoctonia solani AG-3 rhs1ap]	4.1e-14	86
contig12997	541	163	Duf2235 domain protein [Rhizoctonia solani 123e]	7e-11	94.3
contig130	1438	3123	Iron permease ftr1 [Rhizoctonia solani 123e]	5.7e-201	98.9
contig1300	1141	2590	Mfs general substrate transporter [Rhizoctonia solani AG-3 rhs1ap]	5.9e-161	96.2
contig13002	233	154	Hypothetical protein rsolag22iiib_03801 [Rhizoctonia solani]	3.2e-37	100
contig13004	1262	115	Mus7/mms22 family protein [Rhizoctonia solani 123e]	4.4e-197	94
contig13006	521	126	Zf-mynd domain protein [Rhizoctonia solani AG-3 rhs1ap]	9.9e-47	98
contig13010	1664	78	Hypothetical protein rsolag1ib_09266 [Rhizoctonia solani AG-1 IB]	2.5e-91	90.3
contig13016	1038	396	Pyridoxal-dependent decarboxylase domain protein [Rhizoctonia solani AG-3 rhs1ap]	7.4e-118	98.8
contig1302	2514	1202	Translation elongation factor g [Rhizoctonia solani 123e]	0	99.5
contig13020	304	44	Hypothetical protein t03_16985 [trichinella britovi]	3e-48	100
contig13024	473	37	Vegetative incompatibility protein het-e-1, putative [Rhizoctonia solani AG-3 rhs1ap]	7.2e-28	68.6
contig13025	292	203	High affinity nitrate transporter, putative [Rhizoctonia solani AG-3 rhs1ap]	3.9e-08	98.1
contig13027	1604	194	Hypothetical protein rsag8_07698, partial [Rhizoctonia solani AG-8 wac10335]	2.1e-148	60.5
contig1303	504	183	Putative actin-related protein 8 [Rhizoctonia solani AG-1 IB]	3.5e-57	78.3
contig13031	985	264	Inositol polyphosphate-5-phosphatase, 75kda [Rhizoctonia solani AG-1 IB]	4.4e-96	72.6
contig13033	516	375	Gly-xaa carboxypeptidase [Rhizoctonia solani 123e]	9.1e-69	95.7
contig13038	626	18	Flap endonuclease gen-like protein [Rhizoctonia solani AG-3 rhs1ap]	1e-61	97.8
contig13039	3623	833	Dde family endonuclease [Rhizoctonia solani AG-3 rhs1ap]	1.7e-153	100
contig1304	1579	2074	Branchpoint-bridging protein [Rhizoctonia solani AG-1 IB]	5.2e-232	86.7
contig13041	489	81	Hypothetical protein bn14_07551 [Rhizoctonia solani AG-1 IB]	2.3e-13	67.7
contig13042	916	1634	Interferon-induced gtp-binding protein mx1[Rhizoctonia solani AG-1 IB]	2.8e-145	93.1
contig13046	779	261	Alpha/beta fold hydrolase [Rhizoctonia solani AG-3 rhs1ap]	6.1e-117	95.3
contig13049	815	336	Ste16 protein [Rhizoctonia solani AG-3 rhs1ap]	1.3e-146	98.2
contig13056	242	22	Fungal zn(2)-cys(6) binuclear cluster domain protein, putative, partial [Rhizoctonia solani AG-3 rhs1ap]	4.5e-10	69.6
contig13058	945	131	Putative protein yeta [Rhizoctonia solani AG-1 IB]	3.5e-122	82.7
contig13059	1182	794	Phytanoyl-coa dioxygenase [Rhizoctonia solani AG-3 rhs1ap]	9.1e-88	97.5
contig1306	931	681	Hypothetical protein bn14_11612 [Rhizoctonia solani AG-1 IB]	2.5e-93	83.4
contig13060	1392	1531	Tyrosinase tyrosinase: common central domain protein, partial [Rhizoctonia solani AG-3 rhs1ap]	2.9e-186	99.7
contig13061	1834	161	Hypothetical protein v565_192870, partial [Rhizoctonia solani 123e]	5.8e-57	37.6
contig13067	279	153	Acyl-coa thioesterase [Rhizoctonia solani AG-3 rhs1ap]	2.3e-21	100
contig13068	775	249	Collagen alpha-1(xvii) chain [Rhizoctonia solani]	2.2e-66	84.3
contig1307	917	1598	Hypothetical protein bn14_11612 [Rhizoctonia solani AG-1 IB]	1.1e-93	84.3
contig13071	937	167	Hypothetical protein bn14_09043 [Rhizoctonia solani AG-1 IB]	1.5e-93	68.1
contig13072	1128	139	Hypothetical protein rsag8_09383, partial [Rhizoctonia solani AG-8 wac10335]	1.3e-176	88.5
contig13075	384	380	Sec20-domain protein [Rhizoctonia solani AG-3 rhs1ap]	3.6e-54	99.2
contig13078	226	17	Aromatic di-alanine and tpr containing protein [Rhizoctonia solani 123e]	1.2e-09	60.9
contig13079	491	20	Transmembrane protein, putative, partial [Rhizoctonia solani AG-3 rhs1ap]	1e-53	85.2
contig13080	1160	142	Hypothetical protein rsag8_04253, partial [Rhizoctonia solani AG-8 wac10335]	7.6e-79	82.9
contig13081	545	53	Putative fungal zn(2)-cys(6) binuclear cluster domain protein [Rhizoctonia solani 123e]	9.2e-19	76.6
contig13082	782	182	Dual specificity protein phosphatase [Rhizoctonia solani AG-3 rhs1ap]	3.2e-97	100
contig13083	621	775	Uso1/p115-like vesicle tethering protein, head region protein [Rhizoctonia solani AG-3 rhs1ap]	4.9e-93	99
contig13086	736	897	Transmembrane protein, putative [Rhizoctonia solani AG-3 rhs1ap]	1.8e-57	98.2
contig1309	467	801	Thiosulfate sulfurtransferase [Rhizoctonia solani AG-3 rhs1ap]	2.8e-77	99.3
contig13090	1683	241	Hybrid signal transduction histidine kinase k [Rhizoctonia solani AG-3 rhs1ap]	0	98.4
contig13091	789	704	Vacuolar abc heavy metal transporter (hmt1) [Rhizoctonia solani 123e]	3.3e-54	89.7
contig13097	1131	434	Glycoside hydrolase family protein [Rhizoctonia solani AG-3 rhs1ap]	4.5e-177	100
contig1310	213	44	Thiosulfate sulfurtransferase [Rhizoctonia solani AG-3 rhs1ap]	8.6e-13	84.4
contig13100	535	168	Hypothetical protein rsag8_01992, partial [Rhizoctonia solani AG-8 wac10335]	2.4e-27	94.1
contig13101	335	19	Tyrosinase tyrosinase: common central domain protein [Rhizoctonia solani 123e]	5.4e-46	97.8
contig13103	792	62	Papain family cysteine protease domain protein [Rhizoctonia solani 123e]	3.4e-99	95.8
contig13106	602	38	Hypothetical protein rsol_140900 [Rhizoctonia solani AG-3 rhs1ap]	9.9e-115	100
contig13107	489	83	Hypothetical protein rsag8_03096, partial [Rhizoctonia solani AG-8 wac10335]	2.1e-38	78.3
contig1311	3519	33578	Atp-citrate synthase subunit 1 (atp-citrate (pro-s)-lyase 1) [Rhizoctonia solani 123e]	0	99.7
contig13110	902	166	Hypothetical protein rsol_283450 [Rhizoctonia solani AG-3 rhs1ap]	8.9e-35	71.9
contig13111	780	403	Hypothetical protein rsolag22iiib_00290 [Rhizoctonia solani]	1.6e-61	91.3
contig13116	601	129	Patatin-like phospholipase, partial [Rhizoctonia solani AG-3 rhs1ap]	2.1e-88	79.4
contig13117	2070	1566	Ornithine decarboxylase [Rhizoctonia solani]	1.2e-276	93.4
contig13118	1469	407	Fungal-specific transcription factor domain protein [Rhizoctonia solani 123e]	1.1e-196	97.9
contig13119	1277	367	Ribosome production factor 1 [Rhizoctonia solani AG-3 rhs1ap]	2.7e-215	99.5
contig13122	478	547	Hypothetical protein rsolag22iiib_12974 [Rhizoctonia solani]	2.1e-27	85.5
contig13124	515	118	Glycosyltransferase family 41 protein [Rhizoctonia solani AG-3 rhs1ap]	1.4e-72	99.3
contig13125	553	30	Cytochrome p450 family oxidoreductase [Rhizoctonia solani 123e]	2.2e-84	90.1
contig13126	207	8	Cytochrome p450 family oxidoreductase, putative [Rhizoctonia solani AG-3 rhs1ap]	1.6e-24	88.2
contig13127	245	6	Cytochrome p450 family oxidoreductase, putative [Rhizoctonia solani AG-3 rhs1ap]	1.5e-24	96.6
contig1313	1512	220	Sodium:inorganic phosphate symporter [Rhizoctonia solani 123e]	2.3e-197	98.4
contig13136	207	50	Abc superfamily transporter [Rhizoctonia solani 123e]	5.8e-06	60.9
contig13137	1132	87	Hypothetical protein rsol_155980, partial [Rhizoctonia solani AG-3 rhs1ap]	1.6e-153	88.6
contig13141	577	1536	Dynein light chain 1, cytoplasmic protein, partial [Rhizoctonia solani AG-3 rhs1ap]	1.5e-43	100
contig13142	238	15	Serine/threonine kinase 23 [Rhizoctonia solani AG-1 IB]	2.2e-09	87.5
contig13145	371	404	Hypothetical protein ag1ia_05743 [Rhizoctonia solani AG-1 IA]	1.9e-07	72.2
contig13146	3358	813	Putative vegetative incompatibility protein het-e-1 [Rhizoctonia solani 123e]	0	65.8
contig1315	607	780	Hypothetical protein rsolag22iiib_03744 [Rhizoctonia solani]	1.6e-27	80.8
contig13151	3971	657	Snf2 family amino-terminal protein [Rhizoctonia solani AG-3 rhs1ap]	9.7e-142	38.9
contig13152	230	775	Hypothetical protein rsag8_10533, partial [Rhizoctonia solani AG-8 wac10335]	2.5e-34	97.4
contig13156	1437	759	Hypothetical protein bn14_01354 [Rhizoctonia solani AG-1 IB]	2.1e-147	86.8
contig1316	570	19639	Hypothetical protein rsolag22iiib_08848 [Rhizoctonia solani]	7.2e-75	70.6
contig13160	710	320	Hypothetical protein rsolag22iiib_06405 [Rhizoctonia solani]	7.8e-10	59.3
contig13161	1347	416	Hypothetical protein rsolag1ib_07173 [Rhizoctonia solani AG-1 IB]	7.4e-86	77.1
contig13163	463	130	Hypothetical protein rsolag22iiib_13003 [Rhizoctonia solani]	3.2e-73	85.3
contig13164	701	403	Hypothetical protein rsag8_10012, partial [Rhizoctonia solani AG-8 wac10335]	8.3e-73	82.7
contig1317	575	21943	Lipase class 3 [Rhizoctonia solani AG-3 rhs1ap]	8.6e-76	72.7
contig13170	2215	479	Mannosyl-oligosaccharide alpha-1,2-mannosidase [Rhizoctonia solani AG-1 IB]	7.2e-280	82.7
contig13175	1723	352	Protein tyrosine kinase domain-containing protein [Rhizoctonia solani AG-1 IA]	4.9e-66	47.2
contig13176	1947	701	Hypothetical protein rsolag22iiib_01310 [Rhizoctonia solani]	1.1e-191	84.7
contig13180	591	68	Hypothetical protein rsol_457080 [Rhizoctonia solani AG-3 rhs1ap]	3e-39	98.8
contig13181	244	149	Genomic scaffold, msy-sf-9 protein, putative [Rhizoctonia solani AG-3 rhs1ap]	3.6e-07	100
contig13188	1453	129	Hypothetical protein v565_082680 [Rhizoctonia solani 123e]	4.1e-50	62.2
contig13189	971	87	Hypothetical protein rsol_219740 [Rhizoctonia solani AG-3 rhs1ap]	3.5e-130	99.2
contig13190	504	82	Glycine cleavage system p-protein, partial [Rhizoctonia solani AG-3 rhs1ap]	7.6e-36	78.1
contig13192	1068	356	Subunit 21 of mediator complex protein [Rhizoctonia solani AG-3 rhs1ap]	3.8e-77	98.7
contig13197	2598	833	Anaphase-promoting complex subunit 2[Rhizoctonia solani AG-1 IB]	0	86.8
contig13198	239	1312	5-methyltetrahydropteroyltriglutamate-homocysteine s-methyltransferase [Rhizoctonia solani AG-3 rhs1ap]	3.5e-39	100
contig13199	933	390	Hypothetical protein rsolag22iiib_07066 [Rhizoctonia solani]	1.7e-126	85.4
contig132	371	65514	Transmembrane protein, putative [Rhizoctonia solani AG-3 rhs1ap]	1.2e-62	98.4
contig1320	715	79	Mucin-5ac [Rhizoctonia solani]	3.8e-49	64.1
contig13200	717	2684	Hypothetical protein rsolag1ib_01247 [Rhizoctonia solani AG-1 IB]	1.1e-64	82.9
contig13201	1412	654	Cystathionine beta-synthase [Rhizoctonia solani 123e]	4.7e-232	99.3
contig13203	586	247	Acyl-coa synthetase [Rhizoctonia solani AG-3 rhs1ap]	5.5e-78	98.6
contig13204	327	39	Cyclin-dependent kinase b [Rhizoctonia solani 123e]	5.4e-51	97.9
contig13205	904	538	Nephrocystin-3 [mus musculus] [Rhizoctonia solani]	4e-35	67.3
contig13209	742	537	Coiled-coil vesicle tethering family a protein [Rhizoctonia solani 123e]	1.9e-128	99.1
contig1321	328	580	Glucose-induced degradation-like protein [Rhizoctonia solani AG-3 rhs1ap]	2.3e-33	98.7
contig13210	518	1192	Uricase [Rhizoctonia solani 123e]	2.3e-56	100
contig13212	1051	485	Helix loop helix dna-binding domain protein [Rhizoctonia solani 123e]	8.9e-111	94.4
contig13214	258	105	Tyrosine kinase catalytic domain protein [Rhizoctonia solani 123e]	1.7e-15	73.3
contig13215	1202	608	Putative transmembrane protein [Rhizoctonia solani 123e]	7.7e-119	83.9
contig13216	343	766	Peptidyl-trna hydrolase pth2, related protein [Rhizoctonia solani AG-3 rhs1ap]	3.7e-42	98.1
contig13218	549	659	Formamidase [Rhizoctonia solani 123e]	1.5e-77	100
contig13220	1387	270	Histone lysine n-methyltransferase [Rhizoctonia solani 123e]	8.2e-181	98.4
contig13223	2014	626	Hypothetical protein rsol_497680 [Rhizoctonia solani AG-3 rhs1ap]	3.3e-191	95.3
contig13227	1211	74	Pgamp domain protein [Rhizoctonia solani AG-3 rhs1ap]	1.9e-202	98.5
contig1323	568	2318	Atp synthase f1, alpha subunit [Rhizoctonia solani AG-3 rhs1ap]	1.9e-51	100
contig13234	749	120	Putative callose synthase 6 [Rhizoctonia solani]	1.4e-54	49
contig13236	1394	679	Hypothetical protein rsol_378310 [Rhizoctonia solani AG-3 rhs1ap]	2.7e-208	97.2
contig13238	771	827	D-arabinitol 2-dehydrogenase [ribulose-forming] [Rhizoctonia solani]	4.4e-99	94.8
contig13239	250	49	D-arabinitol 2-dehydrogenase [Rhizoctonia solani AG-3 rhs1ap]	2.5e-19	94
contig1324	387	2986	Hypothetical protein rsolag22iiib_04273 [Rhizoctonia solani]	1.9e-63	97.7
contig13241	922	290	Putative myst histone acetyltransferase [Rhizoctonia solani 123e]	1.8e-152	99.6
contig13242	464	40	Putative myst histone acetyltransferase [Rhizoctonia solani 123e]	1.4e-12	100
contig13243	374	235	Transcription factor btf3 [Rhizoctonia solani AG-3 rhs1ap]	1.1e-31	96.8
contig13246	796	278	Laminin domain protein, putative, partial [Rhizoctonia solani AG-3 rhs1ap]	5.2e-39	73.3
contig13249	1539	491	Hypothetical protein rsol_324090 [Rhizoctonia solani AG-3 rhs1ap]	1.9e-210	98.7
contig1325	879	3658	Putative triose phosphate/3-phosphoglycerate/phosphate translocator [Rhizoctonia solani 123e]	7.2e-106	100
contig13251	299	265	Mfs monosaccharide transporter [Rhizoctonia solani 123e]	8.9e-16	60.4
contig13252	2174	374	D-xylulose 5-phosphate/d-fructose 6-phosphate phosphoketolase, putative [Rhizoctonia solani AG-3 rhs1ap]	0	99.6
contig13253	290	19	Peptidase s8 family protein [Rhizoctonia solani AG-3 rhs1ap]	2.4e-42	92.6
contig13254	1593	1677	Guanine nucleotide-binding protein alpha-4 subunit [Rhizoctonia solani AG-3 rhs1ap]	3.7e-270	100
contig13257	323	272	Putative phytochrome-like histidine kinase [Rhizoctonia solani 123e]	8.3e-52	100
contig13260	4105	1209	Six-hairpin glycosidase-like protein, putative [Rhizoctonia solani AG-3 rhs1ap]	0	99.3
contig13261	928	1556	Root hair defective 3 gtp-binding protein [Rhizoctonia solani 123e]	3.2e-104	100
contig13266	413	18	Btb/poz domain protein [Rhizoctonia solani 123e]	1.7e-70	98.5
contig13268	931	929	Molybdenum cofactor biosynthesis protein [Rhizoctonia solani AG-3 rhs1ap]	1.5e-133	93
contig13269	946	200	Hypothetical protein v565_028430 [Rhizoctonia solani 123e]	4e-171	97.4
contig13272	707	136	Adp-ribosylglycohydrolase [Rhizoctonia solani 123e]	1.4e-91	99.4
contig13273	883	630	Chitin synthase [Rhizoctonia solani AG-1 IB]	5.5e-114	76.4
contig13274	1799	174	Lim1-mlp84b-like protein [Rhizoctonia solani 123e]	9.1e-273	95.9
contig13275	2080	1210	Nadph oxidase [Rhizoctonia solani AG-3 rhs1ap]	0	100
contig13280	1834	548	Ubiquitin carboxyl-terminal hydrolase [Rhizoctonia solani 123e]	0	99.6
contig13281	682	881	Ribosomal protein subunit l51 [Rhizoctonia solani AG-3 rhs1ap]	3.9e-75	98.6
contig13282	2762	1788	Hypothetical protein rsag8_04166, partial [Rhizoctonia solani AG-8 wac10335]	1.6e-13	32.7
contig13283	299	93	Hypothetical protein rsolag22iiib_04824 [Rhizoctonia solani]	4.4e-07	57.8
contig13284	714	425	Hypothetical protein rsol_248860 [Rhizoctonia solani AG-3 rhs1ap]	4.4e-69	97.7
contig13285	1567	945	Hypothetical protein v565_106720 [Rhizoctonia solani 123e]	2.1e-169	90.7
contig13291	2370	1079	Protein-serine/threonine kinase [Rhizoctonia solani]	1.6e-216	95.2
contig13294	281	124	Protein sfk1 [schizosaccharomyces pombe 972h-] [Rhizoctonia solani]	2.8e-40	95.7
contig13296	2277	362	Telomeric single stranded dna-binding pot1/cdc13 protein, partial [Rhizoctonia solani AG-3 rhs1ap]	5.4e-214	98.6
contig13300	390	137	Putative mfs-type transporter pb1e7,08c [Rhizoctonia solani AG-1 IB]	1.7e-35	84.9
contig13301	2930	586	Vegetative incompatibility protein het-e-1 [Rhizoctonia solani AG-3 rhs1ap]	1.6e-266	99.4
contig13306	3283	920	Fungal specific transcription factor domain protein [Rhizoctonia solani AG-3 rhs1ap]	0	99.4
contig13308	404	256	Hypothetical protein rsolag1ib_01796 [Rhizoctonia solani AG-1 IB]	8.8e-43	80.8
contig13312	826	77	Mfs general substrate transporter [Rhizoctonia solani AG-3 rhs1ap]	8.1e-152	98.9
contig1332	1229	654	Fad synthase [Rhizoctonia solani AG-1 IB]	1.9e-117	77.3
contig13322	310	380	Pre-mrna-splicing factor cwc2[Rhizoctonia solani AG-1 IB]	5.1e-43	94.5
contig13324	1265	1059	Peptidase s8/s53 subtilisin kexin sedolisin [Rhizoctonia solani AG-1 IB]	6.1e-90	88
contig13328	447	54	Rhamnogalacturonate lyase [Rhizoctonia solani 123e]	1.1e-09	100
contig13329	1055	606	Hypothetical protein v565_033340 [Rhizoctonia solani 123e]	4e-188	98
contig13330	2347	420	Cvnh domain protein [Rhizoctonia solani 123e]	1.3e-306	83.8
contig13331	2241	1465	Hypothetical protein rsag8_12848, partial [Rhizoctonia solani AG-8 wac10335]	1.3e-255	79.1
contig13332	1247	102	Gata zinc finger protein [Rhizoctonia solani AG-3 rhs1ap]	5.7e-133	96.8
contig13339	1155	87	Wd40-repeat protein (notchless protein), related protein, putative [Rhizoctonia solani AG-3 rhs1ap]	8.6e-67	99.7
contig1334	851	6759	40s ribosomal protein s27 [Rhizoctonia solani AG-1 IB]	6.6e-40	98.8
contig13340	1261	207	Hypothetical protein rsolag22iiib_01398 [Rhizoctonia solani]	3.3e-189	97.6
contig13341	357	75	Nitrogen regulatory protein area [aspergillus niger] [Rhizoctonia solani]	5.4e-44	78
contig13342	240	11	Mfs transporter [Rhizoctonia solani 123e]	3.2e-08	64.8
contig13343	546	49	Membrane transporter, putative [Rhizoctonia solani AG-3 rhs1ap]	6.7e-86	99.4
contig13344	658	339	Anaphase spindle elongation protein 1[Rhizoctonia solani AG-1 IB]	9e-45	90.6
contig13345	361	211	Hypothetical protein rsolag22iiib_12571 [Rhizoctonia solani]	2.8e-32	74.3
contig13346	1434	1071	S4 rna-binding domain protein [Rhizoctonia solani AG-3 rhs1ap]	4.1e-167	93.8
contig13347	575	185	Hypothetical protein rsolag1ib_04815 [Rhizoctonia solani AG-1 IB]	1.7e-52	65.6
contig13348	565	183	Hypothetical protein rsolag1ib_04815 [Rhizoctonia solani AG-1 IB]	7.7e-53	64.9
contig13352	568	620	Hypothetical protein rsol_078680 [Rhizoctonia solani AG-3 rhs1ap]	7.4e-72	98.9
contig13353	260	71	Uroporphyrinogen-iii synthase [Rhizoctonia solani AG-3 rhs1ap]	1.8e-41	100
contig13355	551	63	Hypothetical protein rsolag22iiib_04247 [Rhizoctonia solani]	3.4e-69	89.5
contig13358	1614	421	Mfs nicotinic acid transporter [Rhizoctonia solani AG-3 rhs1ap]	2e-287	99.4
contig13359	551	947	Hypothetical protein rsag8_11070, partial [Rhizoctonia solani AG-8 wac10335]	1.2e-82	97.1
contig13360	261	71	Pith domain protein [Rhizoctonia solani 123e]	7.4e-27	98.5
contig13362	1970	366	Hypothetical protein rsag8_06031, partial [Rhizoctonia solani AG-8 wac10335]	2.4e-133	62.6
contig13363	857	59	Mfs transporter [Rhizoctonia solani AG-3 rhs1ap]	6.9e-138	98.4
contig13367	261	33	Pas domain protein [Rhizoctonia solani 123e]	1.5e-30	75.9
contig13368	1858	567	Hypothetical protein rsolag22iiib_09513 [Rhizoctonia solani]	2e-73	52.3
contig1337	1298	5693	Coronin [Rhizoctonia solani 123e]	6.4e-244	99.8
contig13371	667	176	Hypothetical protein rsolag22iiib_12662 [Rhizoctonia solani]	1.7e-46	59.3
contig13373	1939	341	Substrate-binding domain cholesterol oxidase [Rhizoctonia solani AG-3 rhs1ap]	0	99.1
contig13376	230	161	Hypothetical protein rsolag22iiib_11809 [Rhizoctonia solani]	2.8e-17	75
contig13378	1596	368	Ste/ste20/ysk kinase [Rhizoctonia solani AG-3 rhs1ap]	1e-267	99.2
contig1338	719	6201	Hypothetical protein rsol_251570, partial [Rhizoctonia solani AG-3 rhs1ap]	1.8e-30	67
contig13380	1142	146	Vegetative incompatibility protein het-e-1, putative, partial [Rhizoctonia solani AG-3 rhs1ap]	2.3e-128	62
contig13381	778	1493	Hypothetical protein rsol_515000 [Rhizoctonia solani AG-3 rhs1ap]	3.9e-79	98
contig13382	212	87	Imitation switch two complex protein [Rhizoctonia solani AG-3 rhs1ap]	1.3e-34	100
contig13388	418	134	Hypothetical protein rsolag1ib_00967 [Rhizoctonia solani AG-1 IB]	4.1e-59	86.5
contig1339	1769	493	Putative chloride channel protein um03490-d [ustilago maydis 521] [Rhizoctonia solani]	6.6e-143	97.1
contig13390	1366	214	Tma7 domain protein, putative [Rhizoctonia solani AG-3 rhs1ap]	5.8e-86	99.4
contig13396	2294	570	Hypothetical protein rsol_443080 [Rhizoctonia solani AG-3 rhs1ap]	2.3e-236	99.5
contig13397	2068	509	Urb2/npa2 family protein [Rhizoctonia solani AG-3 rhs1ap]	0	99.6
contig13398	276	178	Hypothetical protein rsolag22iiib_02048 [Rhizoctonia solani]	2.4e-39	94.5
contig1340	1023	5372	Nad-dependent epimerase/dehydratase family protein [Rhizoctonia solani AG-3 rhs1ap]	3.6e-117	88.8
contig13404	2307	1991	Hypothetical protein rsag8_07070, partial [Rhizoctonia solani AG-8 wac10335]	9.9e-272	88.4
contig13409	301	14	Hypothetical protein rsol_413380, partial [Rhizoctonia solani AG-3 rhs1ap]	1.2e-12	53.7
contig1341	1671	1644	Pleckstrin-like (ph) domain protein [Rhizoctonia solani AG-3 rhs1ap]	7.7e-218	96.3
contig13413	931	672	Endoplasmic reticulum protein [Rhizoctonia solani 123e]	3.7e-169	99
contig13414	451	234	Hypothetical protein rsolag22iiib_07548 [Rhizoctonia solani]	2e-19	45.9
contig13415	2230	732	Hypothetical protein rsolag22iiib_02162 [Rhizoctonia solani]	1.1e-222	75.2
contig1342	1930	821	Choline dehydrogenase-like protein [Rhizoctonia solani 123e]	0	96.1
contig13422	203	378	Arginyl-trna synthetase [Rhizoctonia solani 123e]	5.1e-31	100
contig13424	1312	571	Bifunctional levopimaradiene synthase, chloroplastic [Rhizoctonia solani]	1.1e-224	84.7
contig13425	1211	299	Hypothetical protein v565_114400 [Rhizoctonia solani 123e]	7.6e-114	93.8
contig13428	214	186	Hypothetical protein rsag8_08746, partial [Rhizoctonia solani AG-8 wac10335]	9.6e-33	100
contig1343	744	4162	Hypothetical protein rsolag22iiib_05344 [Rhizoctonia solani]	2.4e-38	56.2
contig13430	710	60	Hypothetical protein rsol_377380 [Rhizoctonia solani AG-3 rhs1ap]	3.7e-129	99.2
contig13431	1211	260	Trna-splicing endonuclease subunit sen2, putative [Rhizoctonia solani AG-3 rhs1ap]	2.7e-204	100
contig13435	4872	1156	Putative wd40-repeat protein (notchless protein), related protein, partial [Rhizoctonia solani 123e]	0	98
contig13438	942	747	Modifier of rudimentary (mod(r)) domain protein [Rhizoctonia solani AG-3 rhs1ap]	4.7e-95	98.9
contig13443	1805	283	Calpain family cysteine protease [Rhizoctonia solani AG-3 rhs1ap]	5.2e-252	99.3
contig13445	3418	1130	Ppr domain protein [Rhizoctonia solani 123e]	7.4e-292	99.4
contig13446	597	213	Ribosomal protein s5/s7 [Rhizoctonia solani 123e]	1.2e-43	85.4
contig13448	850	114	Translation system component, putative [Rhizoctonia solani AG-3 rhs1ap]	3e-149	99.2
contig13450	1245	264	Hypothetical protein v565_078000 [Rhizoctonia solani 123e]	2.2e-60	100
contig13453	1077	171	Fork head domain protein [Rhizoctonia solani AG-3 rhs1ap]	9.3e-156	100
contig13454	557	316	Thymidylate synthase [Rhizoctonia solani 123e]	6.4e-76	100
contig13455	844	1617	Eukaryotic translation initiation factor 3 subunit k [Rhizoctonia solani AG-3 rhs1ap]	2.9e-136	99.6
contig13458	2072	453	Adenylate cyclase [Rhizoctonia solani 123e]	2.9e-246	99.5
contig13461	673	794	Nadh ubiquinone oxidoreductase, putative [Rhizoctonia solani AG-3 rhs1ap]	4.4e-39	100
contig13462	470	906	Membrane-associating domain protein [Rhizoctonia solani AG-3 rhs1ap]	1.6e-75	100
contig13468	559	64	Hypothetical protein rsol_017620 [Rhizoctonia solani AG-3 rhs1ap]	1.5e-48	94.6
contig13469	265	454	Hypothetical protein v565_126370 [Rhizoctonia solani 123e]	2.5e-06	100
contig13476	230	287	Ribonucleotide reductase inhibitor protein [Rhizoctonia solani AG-3 rhs1ap]	6.1e-33	100
contig13478	1314	308	6-hydroxy-d-nicotine oxidase [Rhizoctonia solani 123e]	1.8e-23	87.7
contig13479	1240	465	Hypothetical protein bn14_05850 [Rhizoctonia solani AG-1 IB]	9.1e-06	42.9
contig13484	886	145	1,3-beta-glucan synthase [Rhizoctonia solani AG-3 rhs1ap]	5.8e-156	99.7
contig13492	419	728	Rna-dependent rna polymerase [Rhizoctonia solani 123e]	1.1e-75	100
contig13493	1067	497	Transmembrane protein, putative [Rhizoctonia solani AG-3 rhs1ap]	2e-147	99.2
contig13495	381	375	Serine carboxypeptidase [Rhizoctonia solani 123e]	2.1e-17	100
contig13496	423	292	Bromodomain associated protein [Rhizoctonia solani AG-3 rhs1ap]	4.2e-72	99.3
contig13497	753	198	C2h2-type zinc-finger protein [Rhizoctonia solani 123e]	4.9e-79	96.8
contig135	716	1769	Hypothetical protein rsag8_11488, partial [Rhizoctonia solani AG-8 wac10335]	1.5e-77	94.4
contig1350	811	1351	Peroxiredoxin (alkyl hydroperoxide reductase subunit c) [Rhizoctonia solani]	1.6e-123	96.4
contig13501	778	2089	Prenylated rab acceptor 1 [saccharomyces cerevisiae s288c] [Rhizoctonia solani]	8.9e-84	95.1
contig13504	255	53	Wd repeat protein, putative [Rhizoctonia solani AG-3 rhs1ap]	9.8e-40	100
contig13506	9480	2081	Apt1 domain protein [Rhizoctonia solani AG-3 rhs1ap]	0	98.5
contig13510	2314	722	Heat shock 70 kda protein 12b [Rhizoctonia solani AG-1 IB]	0	91.2
contig13511	1430	211	Hypothetical protein v565_064880 [Rhizoctonia solani 123e]	4.8e-261	97.3
contig13512	1925	624	Putative oxidoreductase c513,06c [Rhizoctonia solani]	5.1e-205	82.3
contig13513	1835	577	Multidrug resistance regulator 1 [candida albicans sc5314] [Rhizoctonia solani]	4.7e-160	54.6
contig13515	1942	1187	Sulfate adenylyltransferase subunit 1/adenylylsulfate kinase [Rhizoctonia solani AG-3 rhs1ap]	0	99.3
contig13516	472	24	Hypothetical protein rsag8_04859, partial [Rhizoctonia solani AG-8 wac10335]	8.1e-64	80
contig13517	638	606	Mfs transporter [Rhizoctonia solani AG-3 rhs1ap]	1.9e-71	98.6
contig13522	332	234	Tyrosine kinase catalytic domain protein, partial [Rhizoctonia solani AG-3 rhs1ap]	1.2e-10	81
contig13527	296	15	F-box protein [Rhizoctonia solani 123e]	5.8e-52	100
contig13530	1342	293	Tyrosine kinase domain protein [Rhizoctonia solani 123e]	2e-131	73
contig13532	565	143	Hypothetical protein v565_058050 [Rhizoctonia solani 123e]	1.6e-95	93
contig13533	831	315	Hypothetical protein v565_058050 [Rhizoctonia solani 123e]	1e-133	97.6
contig13538	239	276	Capsular associated protein [Rhizoctonia solani AG-3 rhs1ap]	3.5e-39	100
contig13541	564	1105	Cleavage and polyadenylation specificity factor subunit 5 [Rhizoctonia solani AG-3 rhs1ap]	1e-92	100
contig13542	292	53	Hypothetical protein v565_039840 [Rhizoctonia solani 123e]	6e-49	98.9
contig13543	2001	389	Hypothetical protein v565_039850 [Rhizoctonia solani 123e]	0	100
contig13547	748	129	Hypothetical protein rsol_213100 [Rhizoctonia solani AG-3 rhs1ap]	9.6e-59	60
contig13550	483	71	1 protein wfdc21 precursor [mus musculus]	2.1e-27	100
contig13551	1775	536	Fusaric acid resistance-like protein [Rhizoctonia solani AG-3 rhs1ap]	4.3e-307	99.3
contig13555	1349	205	Hypothetical protein rsol_296320, partial [Rhizoctonia solani AG-3 rhs1ap]	3.6e-213	88.1
contig13562	405	322	Snupn protein [Rhizoctonia solani AG-3 rhs1ap]	4.7e-60	97
contig13563	560	619	Hypothetical protein rsol_413750, partial [Rhizoctonia solani AG-3 rhs1ap]	5.4e-14	72
contig13573	1502	441	Ferrochelatase [Rhizoctonia solani 123e]	3.2e-231	99
contig13577	315	310	Histone acetyltransferase gcn5 [Rhizoctonia solani AG-3 rhs1ap]	1.8e-54	100
contig1358	871	174	Putative laminin domain protein [Rhizoctonia solani 123e]	1.4e-80	95.7
contig13580	340	266	Pfkb family carbohydrate kinase [Rhizoctonia solani 123e]	1.4e-52	99.1
contig13582	307	42	Zinc-binding dehydrogenase family oxidoreductase [Rhizoctonia solani 123e]	1.3e-17	97.9
contig13583	995	369	Extracellular metalloproteinase [Rhizoctonia solani AG-3 rhs1ap]	3e-177	94
contig13584	231	24	Transmembrane protein, putative [Rhizoctonia solani AG-3 rhs1ap]	8.1e-33	100
contig13587	242	1471	Argininosuccinate synthase [Rhizoctonia solani AG-3 rhs1ap]	4.3e-37	100
contig13592	721	230	Iq calmodulin-binding domain protein, putative [Rhizoctonia solani AG-3 rhs1ap]	1.5e-53	97.3
contig13593	661	189	Multi-sensor signal transduction histidine kinase [Rhizoctonia solani AG-3 rhs1ap]	5e-59	100
contig13594	841	1173	Hypothetical protein rsol_474810 [Rhizoctonia solani AG-3 rhs1ap]	2.3e-53	99.1
contig13596	781	443	Lipase class 3 [Rhizoctonia solani AG-3 rhs1ap]	1.3e-21	66.7
contig13603	1045	495	L-aminoadipate-semialdehyde dehydrogenase large subunit [Rhizoctonia solani 123e]	1.1e-185	99.7
contig1361	618	5252	Hypothetical protein rsol_251570, partial [Rhizoctonia solani AG-3 rhs1ap]	2.4e-79	99.3
contig13612	279	259	Putative transmembrane protein [Rhizoctonia solani 123e]	3.9e-18	96.4
contig13613	2209	754	Metal cation transporter, zip family protein [Rhizoctonia solani AG-3 rhs1ap]	5.5e-187	100
contig13614	278	20	1,4-beta-d-glucan-cellobiohydrolyase [Rhizoctonia solani 123e]	8.2e-32	100
contig13615	577	16	Hypothetical protein rsol_265520 [Rhizoctonia solani AG-3 rhs1ap]	2.2e-95	95.8
contig13618	1309	327	Cytochrome p450 family protein [Rhizoctonia solani 123e]	4.2e-235	100
contig1362	745	3746	Rna exonuclease 4 deddh 3'-5' exonuclease domain protein [Rhizoctonia solani 123e]	1.1e-17	100
contig13621	896	55	Transmembrane protein, putative [Rhizoctonia solani AG-3 rhs1ap]	6.9e-88	98.1
contig13623	526	81	Hypothetical protein v565_100680 [Rhizoctonia solani 123e]	5.7e-66	93
contig13629	1222	679	Ras-related gtpase family rag gtpase subfamily protein [Rhizoctonia solani AG-3 rhs1ap]	3.6e-156	93.3
contig1363	1266	210	Beta-glucan synthesis-associated protein [Rhizoctonia solani 123e]	2e-234	98.4
contig13634	451	137	Metaphase-anaphase transition protein (mlo2), putative [Rhizoctonia solani AG-3 rhs1ap]	1.1e-25	98.4
contig13635	258	107	Wd40-repeat protein (notchless protein), related protein [Rhizoctonia solani AG-3 rhs1ap]	5.5e-30	76.5
contig13638	962	330	Mediator complex subunit 27 [Rhizoctonia solani AG-3 rhs1ap]	3e-137	92.7
contig13641	344	454	Cofilin/tropomyosin-type actin-binding protein [Rhizoctonia solani AG-3 rhs1ap]	8.9e-28	98.6
contig13647	2026	471	Hypothetical protein rsol_284160 [Rhizoctonia solani AG-3 rhs1ap]	3.6e-60	95.9
contig13648	214	91	Hypothetical protein rsol_283840 [Rhizoctonia solani AG-3 rhs1ap]	5e-13	100
contig13649	1016	685	Pre-mrna-splicing factor 38a-like protein, putative [Rhizoctonia solani AG-3 rhs1ap]	1.3e-111	99.5
contig1365	1238	18396	40s ribosomal protein s3ae [Rhizoctonia solani AG-3 rhs1ap]	1.3e-140	100
contig13652	620	83	Hypothetical protein rsag8_00962, partial [Rhizoctonia solani AG-8 wac10335]	4.2e-68	88.9
contig13653	1242	671	Carbohydrate esterase family 4 protein [Rhizoctonia solani AG-3 rhs1ap]	3.8e-137	99.2
contig13654	482	135	Hypothetical protein rsag8_00208, partial [Rhizoctonia solani AG-8 wac10335]	2.3e-45	92.9
contig13655	777	47	Hypothetical protein rsol_283840 [Rhizoctonia solani AG-3 rhs1ap]	2.7e-72	92.3
contig1366	359	247	Hypothetical protein rsag8_12045, partial [Rhizoctonia solani AG-8 wac10335]	1.9e-41	86.8
contig13662	962	409	P-loop nucleoside triphosphate hydrolase [Rhizoctonia solani 123e]	1.8e-118	98.6
contig13664	1107	937	Putative kinase domain protein [Rhizoctonia solani 123e]	4.6e-150	100
contig13665	374	37	Tyrosine kinase catalytic domain protein [Rhizoctonia solani AG-3 rhs1ap]	1.3e-43	100
contig13666	1057	121	F-box-like domain protein [Rhizoctonia solani 123e]	3.4e-179	100
contig1367	481	1491	Hypothetical protein rsolag22iiib_06306 [Rhizoctonia solani]	6e-46	94
contig13671	1344	533	G protein coupled glucose receptor regulating gpa2 protein [Rhizoctonia solani AG-3 rhs1ap]	7.6e-224	100
contig13681	948	904	Putative vegetative incompatibility protein het-e-1 [Rhizoctonia solani 123e]	7.9e-167	99.7
contig13682	445	310	Hypothetical protein rsolag22iiib_04862 [Rhizoctonia solani]	2e-11	42
contig13683	576	23	Chd5 domain protein, partial [Rhizoctonia solani AG-3 rhs1ap]	1.1e-27	43.8
contig13684	2169	334	Tyrosine-protein kinase jak3 [Rhizoctonia solani]	2e-202	62.1
contig13685	355	1218	Aspartate aminotransferase [Rhizoctonia solani 123e]	9.2e-44	100
contig13686	1578	208	Hypothetical protein rsol_445910 [Rhizoctonia solani AG-3 rhs1ap]	4.4e-106	100
contig13690	1563	194	Hypothetical protein rsol_280410 [Rhizoctonia solani AG-3 rhs1ap]	1.2e-172	94.4
contig13693	1190	1159	Histone acetyltransferase type b catalytic subunit [Rhizoctonia solani AG-3 rhs1ap]	5.7e-215	100
contig13695	308	56	Hypothetical protein rsol_273920 [Rhizoctonia solani AG-3 rhs1ap]	1.2e-12	60.6
contig13696	1358	140	Hypothetical protein rsag8_03506, partial [Rhizoctonia solani AG-8 wac10335]	1.9e-153	67
contig13699	627	78	Hypothetical protein v565_094670 [Rhizoctonia solani 123e]	2.7e-115	100
contig137	1131	2928	1-acylglycerol-3-phosphate acyltransferase, putative [Rhizoctonia solani AG-3 rhs1ap]	9.2e-106	99.5
contig13700	1106	80	Nitrogen regulatory protein area [aspergillus niger] [Rhizoctonia solani]	1e-96	57.1
contig13701	4025	1430	Ras gtpase activating domain protein [Rhizoctonia solani 123e]	0	98.2
contig13702	1773	357	Class ii chitin synthase, putative [Rhizoctonia solani AG-3 rhs1ap]	6.6e-308	100
contig13703	2475	408	Meiotically up-regulated 71 protein [Rhizoctonia solani AG-3 rhs1ap]	0	94.9
contig13704	1609	571	Zinc-ring finger protein [Rhizoctonia solani 123e]	5.9e-207	98.2
contig13705	418	329	Small gtpase family rab protein [Rhizoctonia solani AG-3 rhs1ap]	3.7e-20	100
contig13709	1510	940	Opt oligopeptide transporter [Rhizoctonia solani AG-3 rhs1ap]	8.3e-296	100
contig13711	667	137	Minor extracellular protease vpr protein [Rhizoctonia solani 123e]	1.3e-83	89.7
contig13713	1040	481	Defects in morphology protein 1precursor [Rhizoctonia solani AG-3 rhs1ap]	3.1e-156	99.3
contig13715	1542	484	Peroxidase family 2 domain protein [Rhizoctonia solani 123e]	2.5e-122	100
contig13716	814	182	Hypothetical protein rsolag22iiib_04673 [Rhizoctonia solani]	2.6e-65	70.6
contig13717	577	1163	Alpha-ketoglutarate-dependent xanthine dioxygenase [Rhizoctonia solani AG-3 rhs1ap]	7.9e-61	100
contig13719	776	413	Putative vesicle transport-like protein [Rhizoctonia solani 123e]	1.6e-133	99.6
contig13721	1761	393	Oleate activated transcription factor 3 [ashbya gossypii atcc 10895] [Rhizoctonia solani]	3.6e-266	84.5
contig13723	285	113	Hypothetical protein rsol_075960 [Rhizoctonia solani AG-3 rhs1ap]	3.2e-31	98.6
contig13724	935	92	Hypothetical protein rsol_284560, partial [Rhizoctonia solani AG-3 rhs1ap]	1.1e-56	62.8
contig13725	2975	656	Hypothetical protein rsolag22iiib_05072 [Rhizoctonia solani]	3.8e-252	76.3
contig13727	885	67	Transmembrane protein, putative [Rhizoctonia solani AG-3 rhs1ap]	2.2e-118	97.8
contig13728	419	515	Glutamate carboxypeptidase, putative [Rhizoctonia solani AG-3 rhs1ap]	8.2e-68	96.4
contig13732	444	216	Hypothetical protein q618_vcmc00001g0061 [varibaculum cambriense dora_20]	1.3e-23	52
contig13733	202	42	Putative uncharacterized protein [escherichia coli]	2.2e-31	100
contig13738	2122	299	Hypothetical protein rsolag22iiib_07112 [Rhizoctonia solani]	1.5e-53	45.1
contig13739	930	722	Hypothetical protein rsol_444820 [Rhizoctonia solani AG-3 rhs1ap]	2.3e-126	98.8
contig13740	946	303	Hypothetical protein trapub_12796 [trametes pubescens]	1.5e-64	49.2
contig13741	537	985	Hypothetical protein rsolag22iiib_08393 [Rhizoctonia solani]	6.4e-65	81.8
contig13745	1783	486	Ferredoxin--nadp+ reductase [Rhizoctonia solani]	2.2e-234	86.4
contig13746	672	897	Hypothetical protein rsag8_05664, partial [Rhizoctonia solani AG-8 wac10335]	3.2e-66	85.3
contig13747	1175	239	Hypothetical protein v565_155920 [Rhizoctonia solani 123e]	1.5e-122	58
contig13748	368	131	Rna recognition motif protein [Rhizoctonia solani AG-3 rhs1ap]	4.5e-46	100
contig1375	213	380	Vesicular-fusion protein sec18 [Rhizoctonia solani AG-3 rhs1ap]	5e-29	100
contig13750	456	474	Choline kinase [Rhizoctonia solani]	1.9e-65	83.4
contig13753	441	296	Adenylylsulfate kinase [Rhizoctonia solani AG-3 rhs1ap]	5.3e-41	100
contig13754	831	392	Vacuolar protein sorting-associated protein [Rhizoctonia solani AG-3 rhs1ap]	1.6e-99	96.2
contig13755	908	381	Hypothetical protein rsolag22iiib_13913 [Rhizoctonia solani]	1.6e-31	89.7
contig1376	1603	4044	Ubiquitin carboxyl-terminal hydrolase 6 [Rhizoctonia solani AG-1 IA]	1e-81	55.5
contig13760	545	330	Transcription initiation factor tfiid subunit 9 [Rhizoctonia solani 123e]	2e-82	99.4
contig13761	756	142	Hypothetical protein rsolag22iiib_10479 [Rhizoctonia solani]	1.6e-08	62.5
contig13763	2262	298	Putative apc/c activator protein cdc20 [Rhizoctonia solani 123e]	0	99.8
contig13768	907	360	Ring finger protein [Rhizoctonia solani AG-3 rhs1ap]	1.9e-117	97.3
contig1377	810	1457	Succinate semialdehyde dehydrogenase [Rhizoctonia solani AG-3 rhs1ap]	1.3e-117	99.5
contig13770	882	104	Dde family endonuclease [Rhizoctonia solani 123e]	2e-119	71.1
contig13772	3845	1221	Ubiquitin carboxyl-terminal hydrolase 8 [Rhizoctonia solani]	0	81.6
contig13775	1812	421	Macrophage colony-stimulating factor 1 receptor 2 [Rhizoctonia solani]	2.9e-61	60.7
contig13777	1822	541	Atp-dependent dna ligase [Rhizoctonia solani AG-3 rhs1ap]	7.8e-264	99.8
contig13778	2514	2577	P21-activated kinase 1 [Rhizoctonia solani]	0	96.9
contig13783	688	542	Hypothetical protein rsag8_00145, partial [Rhizoctonia solani AG-8 wac10335]	5e-78	96.1
contig13788	1189	199	Btb/poz domain protein [Rhizoctonia solani 123e]	2.7e-100	81.9
contig13789	2169	763	Hypothetical protein rsolag22iiib_11793 [Rhizoctonia solani]	1.3e-265	88.9
contig13792	2463	1090	Hypothetical protein rsag8_08720, partial [Rhizoctonia solani AG-8 wac10335]	2.9e-221	73.2
contig13793	2330	510	Hypothetical protein v565_067420 [Rhizoctonia solani 123e]	6e-269	70.4
contig13796	1967	295	Yap/alf4/glomulin family protein [Rhizoctonia solani 123e]	3.2e-287	94.8
contig13797	457	1323	Hypothetical protein ls5930a1_00013, partial [leucosporidium scottii]	2.9e-42	84.8
contig138	2356	318	Gd12631 gene product from transcript gd12631-ra [Rhizoctonia solani AG-1 IB]	8.5e-45	27.4
contig13801	334	55	Vegetative incompatibility protein het-e-1, putative, partial [Rhizoctonia solani AG-3 rhs1ap]	1.2e-40	94.2
contig13802	606	153	Vegetative incompatibility protein het-e-1, putative, partial [Rhizoctonia solani AG-3 rhs1ap]	8.8e-63	61.1
contig13807	616	319	Hypothetical protein rsag8_08018, partial [Rhizoctonia solani AG-8 wac10335]	6.5e-29	91.4
contig13812	224	330	Hypothetical protein rsolag22iiib_07836 [Rhizoctonia solani]	1.7e-11	92.5
contig13813	838	655	Hypothetical protein rsolag22iiib_03586 [Rhizoctonia solani]	1e-61	76.2
contig13817	731	151	Putative protein c167,05 [schizosaccharomyces pombe 972h-] [Rhizoctonia solani]	1.1e-67	88.1
contig13818	1291	412	Clc voltage-gated chloride channel protein [Rhizoctonia solani AG-3 rhs1ap]	1.3e-212	99.5
contig13821	261	98	Hypothetical protein rsolag22iiib_01605 [Rhizoctonia solani]	1.9e-06	88.2
contig13822	293	13	Hypothetical protein rsag8_12734, partial [Rhizoctonia solani AG-8 wac10335]	9.2e-34	78.4
contig1383	1519	207	Putative transmembrane protein [Rhizoctonia solani 123e]	4.6e-201	71.2
contig13830	1364	529	Hypothetical protein rsolag22iiib_01447 [Rhizoctonia solani]	1.6e-96	86.3
contig13831	499	864	Putative protein c3h7,13 [Rhizoctonia solani AG-1 IB]	2.2e-67	97.7
contig13832	1415	119	Septation initiation network scaffold protein cdc11 [Rhizoctonia solani]	2.5e-100	86.9
contig13833	1541	354	Abc transporter atp-binding protein/permease vmr1 [Rhizoctonia solani]	1.8e-173	83.6
contig13837	1818	121	Hypothetical protein ag1ia_07950 [Rhizoctonia solani AG-1 IA]	3e-74	42.6
contig13839	662	192	Hypothetical protein bn14_07690 [Rhizoctonia solani AG-1 IB]	5.8e-76	66.2
contig1384	537	721	Hypothetical protein rsolag22iiib_08976 [Rhizoctonia solani]	3.8e-33	93.3
contig13840	723	180	Hypothetical protein bn14_07690 [Rhizoctonia solani AG-1 IB]	1.3e-65	68.6
contig13843	237	26	Atp-dependent bile acid permease [saccharomyces cerevisiae s288c] [Rhizoctonia solani]	2.7e-07	100
contig13848	467	430	Hypothetical protein rsolag22iiib_13976 [Rhizoctonia solani]	1e-34	81.2
contig13851	203	250	Metacaspase casa [Rhizoctonia solani AG-1 IB]	1.9e-25	83.3
contig13853	2036	676	Hypothetical protein rsag8_00294, partial [Rhizoctonia solani AG-8 wac10335]	5.3e-237	86
contig13854	304	126	Rna exonuclease ngl2 [Rhizoctonia solani AG-1 IB]	1.5e-31	86.3
contig13855	686	93	Hypothetical protein bn14_06823 [Rhizoctonia solani AG-1 IB]	9.4e-45	49.4
contig13862	1651	389	Hypothetical protein rsolag1ib_06619 [Rhizoctonia solani AG-1 IB]	1.2e-157	66.7
contig13864	705	134	Hypothetical protein rsol_069900 [Rhizoctonia solani AG-3 rhs1ap]	2.5e-24	60.8
contig13867	803	336	Hypothetical protein rsolag22iiib_05664 [Rhizoctonia solani]	3.2e-76	87.5
contig13869	938	172	Hypothetical protein rsag8_03520, partial [Rhizoctonia solani AG-8 wac10335]	2.9e-44	39.8
contig1387	1056	329	Vegetative incompatibility protein het-e-1 [Rhizoctonia solani 123e]	1.6e-131	74.8
contig13873	1888	1101	Pumilio-family rna binding protein [Rhizoctonia solani AG-1 IA]	4.6e-259	87.9
contig13874	648	247	Wd40 domain protein [Rhizoctonia solani 123e]	4.1e-42	69.6
contig13876	242	75	Atp-binding cassette transporter abc4 [Rhizoctonia solani AG-1 IB]	2.5e-13	81.8
contig13878	784	639	Hypothetical protein ag1ia_05265 [Rhizoctonia solani AG-1 IA]	2.4e-113	80.2
contig13885	444	139	Hypothetical protein rsol_127650 [Rhizoctonia solani AG-3 rhs1ap]	7.7e-08	93.9
contig13886	231	152	Tyrosine kinase catalytic domain protein [Rhizoctonia solani 123e]	2e-28	82.9
contig13887	595	367	Hypothetical protein ag1ia_02207 [Rhizoctonia solani AG-1 IA]	5.8e-59	84.6
contig13888	669	700	Hypothetical protein ag1ia_02207 [Rhizoctonia solani AG-1 IA]	4.2e-58	83.9
contig13889	1475	302	Hypothetical protein rsol_027710, partial [Rhizoctonia solani AG-3 rhs1ap]	4.6e-182	63.9
contig1389	1535	865	Hypothetical protein rsolag22iiib_09668 [Rhizoctonia solani]	1.5e-247	84.5
contig13894	282	38	Alcohol dehydrogenase [Rhizoctonia solani AG-3 rhs1ap]	3.5e-46	98.9
contig13895	954	110	Zinc-type alcohol dehydrogenase-like protein c1198,01[Rhizoctonia solani]	1.3e-100	94.1
contig13898	260	586	Low quality protein: hypothetical protein rsag8_11095, partial [Rhizoctonia solani AG-8 wac10335]	4.2e-06	96.8
contig13900	1962	442	Dna damage-binding protein cmr1[Rhizoctonia solani]	8.1e-259	83.5
contig13902	1024	449	Mate efflux family protein [Rhizoctonia solani AG-3 rhs1ap]	7.2e-150	100
contig13904	483	229	Hypothetical protein rsolag1ib_04814 [Rhizoctonia solani AG-1 IB]	4e-26	52.5
contig13907	201	6	Trafficking protein mon1 [Rhizoctonia solani AG-3 rhs1ap]	1.9e-06	93.3
contig13908	358	43	Hypothetical protein rsolag1ib_04539 [Rhizoctonia solani AG-1 IB]	2.1e-19	93.2
contig13909	692	70	Hypothetical protein rsag8_12466, partial [Rhizoctonia solani AG-8 wac10335]	7e-64	63.3
contig1391	279	34	Kinase domain protein, putative [Rhizoctonia solani AG-3 rhs1ap]	5e-45	100
contig13910	553	639	Hypothetical protein rsolag22iiib_06434 [Rhizoctonia solani]	3.4e-29	86.3
contig13914	622	269	Glycoside hydrolase family 13 protein [Rhizoctonia solani 123e]	4.8e-88	93
contig13917	422	647	Pith domain-containing protein cg6153[Rhizoctonia solani AG-1 IB]	1.6e-66	87.8
contig13918	742	1001	Putative dead/deah-box helicase [Rhizoctonia solani 123e]	3e-137	99.6
contig13920	588	29	Hypothetical protein rsol_003280, partial [Rhizoctonia solani AG-3 rhs1ap]	2.8e-21	46.1
contig13921	7036	1589	Cystathionine beta-lyase [Rhizoctonia solani 123e]	0	77
contig13922	1484	185	Mucin-19 [Rhizoctonia solani]	4e-226	85.6
contig13928	612	579	Hypothetical protein rsag8_05008, partial [Rhizoctonia solani AG-8 wac10335]	2.4e-36	88.4
contig13930	372	23	Telomerase reverse transcriptase [Rhizoctonia solani AG-3 rhs1ap]	2.4e-63	100
contig13931	2002	435	Hypothetical protein rsag8_13579, partial [Rhizoctonia solani AG-8 wac10335]	3.5e-225	73.4
contig13932	324	471	Cral/trio domain protein [Rhizoctonia solani AG-3 rhs1ap]	1.2e-13	95.8
contig13933	350	532	Hypothetical protein v565_069650 [Rhizoctonia solani 123e]	6.1e-16	48.9
contig13934	788	1619	Cytochrome c oxidase subunit ii (mitochondrion) [homo sapiens]	1.2e-115	94.7
contig13935	238	388	Acyl-coenzyme a oxidase 3, peroxisomal protein, partial [Rhizoctonia solani AG-3 rhs1ap]	1.2e-26	100
contig13936	313	102	Protein argonaute-2 [Rhizoctonia solani]	3.8e-09	93.9
contig13939	654	341	Hypothetical protein rsol_502950, partial [Rhizoctonia solani AG-3 rhs1ap]	2.4e-90	96.4
contig1394	308	62	Udp-n-acetylglucosamine transporter yea4 [Rhizoctonia solani AG-1 IB]	2.8e-25	79.1
contig13940	904	470	Hypothetical protein v565_324610, partial [Rhizoctonia solani 123e]	6e-124	87
contig13941	376	351	Skg6 domain protein [Rhizoctonia solani 123e]	6.3e-19	98.1
contig13945	1247	464	Hypothetical protein rsag8_09954, partial [Rhizoctonia solani AG-8 wac10335]	1.3e-172	93.6
contig13946	318	1401	Glutathione s-transferase [Rhizoctonia solani AG-3 rhs1ap]	3.2e-16	88.2
contig13949	609	248	Hypothetical protein rsol_475240 [Rhizoctonia solani AG-3 rhs1ap]	5e-74	99
contig1395	2354	2267	Division protein [Rhizoctonia solani 123e]	0	99.7
contig13952	792	42	Hypothetical protein rsolag22iiib_03617 [Rhizoctonia solani]	8.2e-77	83.2
contig13953	304	238	Nfx1-type zinc finger protein [Rhizoctonia solani 123e]	4e-32	100
contig13956	1386	482	Animal oxysterol-binding family 3 protein [Rhizoctonia solani 123e]	1.1e-140	100
contig13958	863	457	Hypothetical protein v565_079570 [Rhizoctonia solani 123e]	1.3e-80	85.3
contig1396	374	22	Hypothetical protein rsag8_11296, partial [Rhizoctonia solani AG-8 wac10335]	7.2e-23	62.9
contig13962	905	646	Rasgef domain protein, partial [Rhizoctonia solani AG-3 rhs1ap]	1.5e-74	99.3
contig13965	851	130	Btb domain protein [Rhizoctonia solani AG-3 rhs1ap]	9.4e-87	70.1
contig13966	823	281	Gdp-fucose protein o-fucosyltransferase [Rhizoctonia solani AG-3 rhs1ap]	1.3e-64	98.4
contig1397	802	4652	Putative transmembrane protein [Rhizoctonia solani 123e]	2.6e-131	99.1
contig13972	532	22	Rubisco lsmt substrate-binding protein [Rhizoctonia solani AG-3 rhs1ap]	2.3e-22	100
contig13973	2125	549	Septin family protein-loop gtpase, partial [Rhizoctonia solani AG-3 rhs1ap]	8.4e-302	95.5
contig13978	310	269	Pre-mrna-splicing factor cwc21 [fusarium graminearum ph-1] [Rhizoctonia solani]	4.5e-39	90.3
contig1398	698	3153	Transmembrane protein, putative [Rhizoctonia solani AG-3 rhs1ap]	5.2e-59	98.2
contig13984	362	67	Hypothetical protein rsag8_10491, partial [Rhizoctonia solani AG-8 wac10335]	1.8e-34	61.2
contig13985	232	132	Btb domain protein, putative [Rhizoctonia solani AG-3 rhs1ap]	2.1e-25	96.6
contig13987	524	506	Hypothetical protein rsag8_06807, partial [Rhizoctonia solani AG-8 wac10335]	5.1e-75	93.8
contig1399	2105	5165	Fatty acid synthase subunit beta, fungi type [Rhizoctonia solani AG-1 IB]	0	87
contig13996	905	105	Spo22/zip4-like meiosis protein [Rhizoctonia solani AG-3 rhs1ap]	1.3e-115	97.8
contig13997	1029	66	Hypothetical protein rsol_320730, partial [Rhizoctonia solani AG-3 rhs1ap]	1.6e-16	80.3
contig14007	2474	599	Alpha/beta hydrolase family protein [Rhizoctonia solani 123e]	3.1e-170	98.3
contig14010	2778	821	Suppressor of glycerol defect protein, putative, partial [Rhizoctonia solani AG-3 rhs1ap]	0	90
contig14014	792	354	Hypothetical protein rsag8_02329, partial [Rhizoctonia solani AG-8 wac10335]	2.6e-123	91.2
contig14017	530	44	Putative protein [Rhizoctonia solani AG-1 IB]	3.4e-42	72.2
contig14018	464	248	Kinase, putative [Rhizoctonia solani AG-3 rhs1ap]	1.2e-80	100
contig14020	259	150	Tetraspannin domain protein [Rhizoctonia solani AG-3 rhs1ap]	4.9e-39	100
contig14021	250	126	Tetraspannin domain protein [Rhizoctonia solani AG-3 rhs1ap]	3e-09	91.9
contig14023	339	45	Glucose dehydrogenase [Rhizoctonia solani 123e]	2.5e-27	58.9
contig14026	1091	256	Hypothetical protein rsolag1ib_04536 [Rhizoctonia solani AG-1 IB]	5.4e-111	91.5
contig14027	2447	954	Hypothetical protein rsolag1ib_01884 [Rhizoctonia solani AG-1 IB]	6.9e-191	79.2
contig14031	581	186	Hypothetical protein rsolag1ib_06772 [Rhizoctonia solani AG-1 IB]	4.8e-26	79.4
contig14032	1576	146	Hypothetical protein rsag8_10566, partial [Rhizoctonia solani AG-8 wac10335]	1e-94	48.2
contig14033	1243	412	Putative solute carrier family protein [Rhizoctonia solani 123e]	2e-223	99.7
contig14041	2136	705	Ap-1 complex subunit mu-1 [Rhizoctonia solani]	7.2e-277	84.7
contig14042	484	207	Btb/poz domain protein [Rhizoctonia solani AG-3 rhs1ap]	2.5e-68	98.5
contig14043	366	101	Nad-dependent histone deacetylase sir2 [Rhizoctonia solani AG-3 rhs1ap]	9.8e-49	99
contig14046	1884	659	Glycerol kinase-like protein [Rhizoctonia solani AG-3 rhs1ap]	0	99.3
contig14052	1085	141	Hypothetical protein rsag8_12158, partial [Rhizoctonia solani AG-8 wac10335]	2.2e-88	72.8
contig14057	918	109	Transmembrane protein, putative [Rhizoctonia solani AG-3 rhs1ap]	7.8e-71	96.3
contig14058	428	137	Hypothetical protein rsag8_06383, partial [Rhizoctonia solani AG-8 wac10335]	4.3e-48	76.4
contig14063	1440	1833	Zz-type zinc finger-containing protein p35g2,11c[Rhizoctonia solani]	1.4e-162	96.4
contig14067	572	527	Paladin [Rhizoctonia solani AG-3 rhs1ap]	2.5e-99	100
contig14068	870	64	Hypothetical protein rsag8_06627, partial [Rhizoctonia solani AG-8 wac10335]	8.3e-30	35.6
contig1407	2829	725	Putative protein rsn1[Rhizoctonia solani AG-1 IB]	0	84.9
contig14072	298	401	Putative udp-glucose:glycoprotein glucosyltransferase a [Rhizoctonia solani]	2e-15	83.1
contig14074	798	140	Hypothetical protein rsag8_07397, partial [Rhizoctonia solani AG-8 wac10335]	3.4e-54	93.6
contig14075	753	132	Upf0014 membrane protein [Rhizoctonia solani]	3.9e-52	94.8
contig14076	286	8	Hypothetical protein rsol_282230 [Rhizoctonia solani AG-3 rhs1ap]	2.2e-32	73.1
contig14078	806	278	Hypothetical protein bn14_02375 [Rhizoctonia solani AG-1 IB]	3.2e-84	89.8
contig14079	1342	236	Hypothetical protein rsolag1ib_05847 [Rhizoctonia solani AG-1 IB]	6.1e-173	86.8
contig14081	1255	580	Glutaryl-coa dehydrogenase [Rhizoctonia solani]	3.9e-214	97.1
contig14082	1676	402	Hypothetical protein rsolag1ib_05745 [Rhizoctonia solani AG-1 IB]	8.9e-81	53.8
contig14083	430	48	Extracellular metalloprotease glrg_06511 [Rhizoctonia solani]	8.5e-60	80.9
contig14085	1443	278	Mitochondrial folate transporter/carrier[Rhizoctonia solani AG-1 IB]	5.2e-162	89.2
contig14087	335	12	Transmembrane protein, putative [Rhizoctonia solani AG-3 rhs1ap]	7.6e-16	49
contig14089	1149	70	Hypothetical protein v565_111510, partial [Rhizoctonia solani 123e]	1.1e-167	98.7
contig14091	2765	302	Serine/threonine kinase catalytic domain protein [Rhizoctonia solani AG-3 rhs1ap]	0	99.6
contig14095	299	22	Transmembrane protein, putative [Rhizoctonia solani AG-3 rhs1ap]	1.4e-32	97.3
contig14096	1826	490	Flap endonuclease-1 protein [Rhizoctonia solani AG-3 rhs1ap]	3.6e-208	99.8
contig14098	250	6	Hypothetical protein rsolag1ib_06033 [Rhizoctonia solani AG-1 IB]	1.2e-13	50.6
contig141	247	29282	Hypothetical protein ag1ia_05281 [Rhizoctonia solani AG-1 IA]	1.1e-06	74.4
contig14101	2947	734	Hypothetical protein rsolag1ib_08072 [Rhizoctonia solani AG-1 IB]	8.4e-191	71.3
contig14102	3929	713	E3 ubiquitin-protein ligase trip12 [Rhizoctonia solani]	5.3e-233	33.9
contig14103	453	741	Transcription initiation factor iif subunit beta [Rhizoctonia solani AG-1 IB]	5.4e-41	86.9
contig14104	762	66	Hypothetical protein rsolag22iiib_06035 [Rhizoctonia solani]	8.9e-20	31.8
contig14105	715	29	Mucin-2 [Rhizoctonia solani]	6e-10	42.8
contig14106	1245	182	Transmembrane protein, putative, partial [Rhizoctonia solani AG-3 rhs1ap]	1.7e-161	77.3
contig1411	2905	5318	Putative protein xcc2094 [Rhizoctonia solani]	0	89.5
contig14111	422	18	Hypothetical protein rsag8_09365, partial [Rhizoctonia solani AG-8 wac10335]	1.3e-09	48.2
contig14113	1669	425	Hypothetical protein v565_148190 [Rhizoctonia solani 123e]	5.3e-142	77.3
contig14114	344	350	Hypothetical protein rsag8_01416, partial [Rhizoctonia solani AG-8 wac10335]	3.6e-45	94.7
contig14115	459	284	Hypothetical protein rsolag22iiib_02621 [Rhizoctonia solani]	5.5e-25	82.2
contig14121	1057	100	Putative vegetative incompatibility protein het-e-1 [Rhizoctonia solani 123e]	1.7e-138	67
contig14122	311	8	Hypothetical protein rsag8_12351, partial [Rhizoctonia solani AG-8 wac10335]	3.4e-50	89.3
contig14123	777	299	Fork head transcription factor 1 [Rhizoctonia solani AG-1 IB]	1.1e-17	62.2
contig14125	2059	338	Hypothetical protein rsolag1ib_09219 [Rhizoctonia solani AG-1 IB]	6e-297	82.4
contig14128	256	183	Hypothetical protein rsolag22iiib_02048 [Rhizoctonia solani]	2.2e-15	90
contig14130	401	416	Proteasome activator complex subunit 4a [Rhizoctonia solani]	9e-64	88.7
contig14136	550	120	Hypothetical protein rsol_388210, partial [Rhizoctonia solani AG-3 rhs1ap]	2e-61	100
contig14137	708	142	Alpha/beta hydrolase family protein [Rhizoctonia solani AG-3 rhs1ap]	1.7e-105	97.9
contig14140	381	116	Mfs sugar transporter [Rhizoctonia solani AG-3 rhs1ap]	2.1e-22	64.7
contig14142	1465	510	Transmembrane protein, putative, partial [Rhizoctonia solani AG-3 rhs1ap]	1e-128	89.5
contig14143	496	406	Fungal zn(2)-cys(6) binuclear cluster domain protein, putative [Rhizoctonia solani AG-3 rhs1ap]	8.3e-35	77.7
contig14144	1436	607	Trna-dihydrouridine synthase 3 [Rhizoctonia solani]	3.6e-131	62.3
contig14145	1197	339	Nadh dehydrogenase [ubiquinone] complex i, assembly factor 7 [Rhizoctonia solani]	1.4e-83	87.1
contig14148	1859	563	Transmembrane protein, putative [Rhizoctonia solani AG-3 rhs1ap]	0	99.1
contig14150	467	103	Hypothetical protein rsol_250680 [Rhizoctonia solani AG-3 rhs1ap]	8.9e-39	100
contig14151	407	62	Hypothetical protein rsolag22iiib_05431 [Rhizoctonia solani]	1e-59	86.8
contig14152	390	461	Alpha,alpha-trehalose-phosphate synthase tps1 subunit [Rhizoctonia solani AG-3 rhs1ap]	4.4e-39	92.1
contig14157	817	84	Dna annealing helicase and endonuclease zranb3 [Rhizoctonia solani]	4.3e-73	74.4
contig1416	390	258	Transmembrane protein, putative, partial [Rhizoctonia solani AG-3 rhs1ap]	5.4e-13	100
contig14162	235	81	Hypothetical protein rsol_455510 [Rhizoctonia solani AG-3 rhs1ap]	1.3e-06	94.5
contig14164	595	264	Cytosolic fe-s cluster assembly factor cfd1 [Rhizoctonia solani 123e]	2.8e-53	100
contig14167	585	117	Hypothetical protein v565_012040 [Rhizoctonia solani 123e]	9.6e-99	100
contig1417	3716	1133	Intermediate filament protein mdm1, related protein, putative [Rhizoctonia solani AG-3 rhs1ap]	0	99.2
contig14170	648	405	Ph-response regulator protein palc [Rhizoctonia solani AG-3 rhs1ap]	2.8e-107	99.5
contig14174	2991	474	Glycoside hydrolase family 18 protein, partial [Rhizoctonia solani 123e]	0	97.5
contig14177	301	159	Putative protein c22f8,09 [Rhizoctonia solani AG-1 IB]	6.3e-30	93.4
contig14178	303	488	Sphingosine-1-phosphate phosphatase [Rhizoctonia solani 123e]	1.9e-26	100
contig1418	518	232	Laminin domain protein, putative, partial [Rhizoctonia solani AG-3 rhs1ap]	1.6e-84	95.8
contig14180	1424	398	Aspartate-semialdehyde dehydrogenase [Rhizoctonia solani 123e]	6.2e-208	99.7
contig14182	1670	261	Hypothetical protein v565_023890 [Rhizoctonia solani 123e]	4.2e-147	97.5
contig14184	330	1079	Transmembrane protein, putative [Rhizoctonia solani AG-3 rhs1ap]	1e-44	100
contig14185	1756	240	Serine/threonine kinase catalytic domain protein [Rhizoctonia solani 123e]	8.3e-146	94.3
contig14188	1529	792	Hypothetical protein rsol_144090, partial [Rhizoctonia solani AG-3 rhs1ap]	2.9e-163	93.3
contig1419	502	812	Hypothetical protein v565_038910 [Rhizoctonia solani 123e]	1.2e-76	98.5
contig14191	1889	219	Aig1 domain protein, putative, partial [Rhizoctonia solani AG-3 rhs1ap]	5.6e-124	99.1
contig14193	853	312	Rna recognition motif protein [Rhizoctonia solani AG-3 rhs1ap]	1.6e-73	97.9
contig14194	297	49	Deoxyribodipyrimidine photolyase [Rhizoctonia solani 123e]	7e-21	100
contig14195	1951	372	Hypothetical protein rsol_282310, partial [Rhizoctonia solani AG-3 rhs1ap]	2.1e-145	76.8
contig14196	829	528	Ubiquitin-related modifier 1 [Rhizoctonia solani AG-3 rhs1ap]	2.5e-44	96.7
contig14197	415	12	Hydroxymethylglutaryl-coa synthase [Rhizoctonia solani 123e]	1.9e-69	100
contig142	839	5806	Peptidyl-prolyl cis-trans isomerase [Rhizoctonia solani AG-3 rhs1ap]	8.7e-85	98.9
contig1420	1040	1499	Acetyl-coenzyme a synthetase [Rhizoctonia solani AG-3 rhs1ap]	1.4e-201	100
contig14206	1192	1269	Hypothetical protein rsolag22iiib_06409 [Rhizoctonia solani]	3.1e-136	73.5
contig14207	1649	338	Gnat family acetyltransferase [Rhizoctonia solani 123e]	2.1e-220	99.7
contig14208	530	101	Jacalin-like lectin domain protein [Rhizoctonia solani AG-3 rhs1ap]	1.5e-61	100
contig1421	371	480	Heat shock protein [Rhizoctonia solani AG-3 rhs1ap]	6.9e-18	98.9
contig14212	1131	104	Hypothetical protein v565_074280 [Rhizoctonia solani 123e]	6.7e-189	100
contig14214	359	539	Adenine phosphoribosyltransferase [Rhizoctonia solani 123e]	1.7e-34	100
contig14215	507	572	Ribosomal protein l30 [Rhizoctonia solani AG-3 rhs1ap]	6.5e-51	100
contig14216	482	526	Ribosomal protein l30 [Rhizoctonia solani AG-3 rhs1ap]	3.2e-47	94.6
contig14217	972	96	F-box-like domain protein [Rhizoctonia solani 123e]	1.4e-179	97.8
contig14219	1008	281	Hypothetical protein v565_001360 [Rhizoctonia solani 123e]	1.5e-163	99.1
contig14223	337	57	Basic region leucine zipper protein [Rhizoctonia solani AG-3 rhs1ap]	5.7e-11	100
contig14224	562	52	Fatty acid synthase subunit beta, fungi type [Rhizoctonia solani AG-1 IB]	1.1e-88	81.6
contig14227	1114	744	Pescadillo domain protein [Rhizoctonia solani AG-3 rhs1ap]	7.5e-185	99.7
contig14228	599	156	Developmentally-regulated gtp-binding protein [Rhizoctonia solani 123e]	2.8e-21	100
contig14229	395	383	Trafficking protein particle complex subunit bet3 [Rhizoctonia solani]	6e-44	95.8
contig14230	425	267	Tyrosine kinase family catalytic domain protein [Rhizoctonia solani 123e]	1.1e-35	78.1
contig14231	264	836	Mfs general substrate transporter [Rhizoctonia solani AG-3 rhs1ap]	2e-19	100
contig14232	536	520	Hypothetical protein ag1ia_00618 [Rhizoctonia solani AG-1 IA]	1.6e-12	95.1
contig14235	1857	1287	Vacuolar protein sorting protein bro1 [Rhizoctonia solani 123e]	0	100
contig14243	2300	444	57.1 putative rna-dependent rna polymerase [Rhizoctonia fumigata mycovirus]	0	72.8
contig14245	839	278	Hypothetical protein rsol_209860 [Rhizoctonia solani AG-3 rhs1ap]	6e-09	40.7
contig14249	270	476	Putative protein c17c9,12 [schizosaccharomyces pombe 972h-] [Rhizoctonia solani]	1.3e-29	97.1
contig1425	703	46	Hypothetical protein rsolag1ib_06250 [Rhizoctonia solani AG-1 IB]	4e-67	58.4
contig14250	2005	729	Dhhc palmitoyltransferase [Rhizoctonia solani 123e]	7e-258	98
contig14252	202	13	Hypothetical protein rsolag22iiib_02207 [Rhizoctonia solani]	2.6e-27	83.6
contig1426	1538	1566	Hypothetical protein bn14_03942 [Rhizoctonia solani AG-1 IB]	2.7e-172	86.2
contig14260	695	190	Glutamyl-trna(gln) amidotransferase subunit a [Rhizoctonia solani AG-3 rhs1ap]	1.8e-83	97.6
contig14261	304	170	Mfs transporter [Rhizoctonia solani 123e]	1.8e-45	97
contig14262	551	78	Ice-like protease (caspase) p20 domain protein [Rhizoctonia solani AG-3 rhs1ap]	1.6e-71	100
contig14263	221	20	Hypothetical protein v565_045520 [Rhizoctonia solani 123e]	5.3e-26	98.4
contig14264	772	141	Hypothetical protein rsol_390660, partial [Rhizoctonia solani AG-3 rhs1ap]	5.2e-52	90.8
contig14265	1460	118	Linoleate diol synthase, partial [Rhizoctonia solani AG-3 rhs1ap]	9.2e-292	99.2
contig14267	262	413	Hypothetical protein rsolag22iiib_10687 [Rhizoctonia solani]	3.1e-41	98.8
contig14269	321	50	30.1 predicted: 60s ribosomal protein l13 isoform x2 [marmota marmota marmota]	6.2e-31	100
contig14270	1288	848	Hypothetical protein rsolag1ib_04446 [Rhizoctonia solani AG-1 IB]	4e-113	71.4
contig14271	601	598	Splicing factor u2af 65 kda subunit [Rhizoctonia solani]	4.2e-57	95
contig14275	1574	677	Monocarboxylate transporter [Rhizoctonia solani AG-3 rhs1ap]	3.3e-263	98.9
contig14277	461	382	Putative aaa atpase [Rhizoctonia solani 123e]	4.7e-24	96
contig14281	204	87	Transmembrane protein, putative [Rhizoctonia solani AG-3 rhs1ap]	2.8e-13	95.3
contig14282	336	403	Ras-induced vulval development antagonist protein [Rhizoctonia solani AG-3 rhs1ap]	4.2e-22	95.9
contig14284	280	219	Autophagy associated lipase atg15 [Rhizoctonia solani 123e]	8.3e-24	96.2
contig1429	500	2137	Pyruvate decarboxylase [Rhizoctonia solani]	1.9e-26	92.9
contig14291	239	21	1,3-beta-glucan synthase [Rhizoctonia solani AG-3 rhs1ap]	1.4e-35	97.5
contig14292	323	273	1,3-beta-glucan synthase [Rhizoctonia solani]	2.1e-55	97.2
contig14293	1183	496	Glycerol-3-phosphate o-acyltransferase, putative [Rhizoctonia solani AG-3 rhs1ap]	8e-185	99.1
contig14294	897	397	Hypothetical protein rsolag1ib_04493 [Rhizoctonia solani AG-1 IB]	1.3e-41	86.1
contig14296	428	649	Sys1 domain-containing protein [Rhizoctonia solani AG-1 IA]	6.6e-65	93.1
contig143	2093	1361	Hypothetical protein rsag8_13133, partial [Rhizoctonia solani AG-8 wac10335]	1.8e-179	64.6
contig14301	311	29	Diatom spindle kinesin 1, partial [Rhizoctonia solani AG-3 rhs1ap]	3.5e-15	100
contig14303	250	220	50s ribosomal protein l16 [brucella suis 1330] [Rhizoctonia solani]	4.8e-07	86.1
contig14311	744	191	Glycoside hydrolase family 23 protein [Rhizoctonia solani AG-3 rhs1ap]	4.7e-42	98.9
contig14312	1201	554	Tkl/lisk/lisk-dd1 kinase [Rhizoctonia solani AG-3 rhs1ap]	6.4e-174	98.4
contig14313	2495	1215	Putative vacuole-associated enzyme activator complex component (vac14) [Rhizoctonia solani 123e]	0	100
contig14315	271	14	Laminin domain protein, putative [Rhizoctonia solani AG-3 rhs1ap]	3.2e-28	100
contig14316	305	21	Purine permease [aspergillus nidulans fgsc a4] [Rhizoctonia solani]	8.2e-17	95.8
contig14324	1520	362	Transporter avl9 [Rhizoctonia solani AG-3 rhs1ap]	1e-152	100
contig14325	1260	1665	Hypothetical protein rsolag22iiib_03623 [Rhizoctonia solani]	4.9e-140	91.8
contig14330	264	204	Biofilm and cell wall regulator 1 [candida albicans sc5314] [Rhizoctonia solani]	8.6e-39	96.6
contig14331	1265	281	Peptide-n4-(n-acetyl-beta-glucosaminyl)asparagine amidase a [Rhizoctonia solani AG-3 rhs1ap]	1e-233	96.7
contig14332	1479	461	Peptide-n4-(n-acetyl-beta-glucosaminyl)asparagine amidase a [Rhizoctonia solani AG-3 rhs1ap]	4.8e-155	98.9
contig14333	231	141	Exonuclease, putative, partial [Rhizoctonia solani AG-3 rhs1ap]	5.1e-35	100
contig14334	1211	347	Sca7, zinc-binding domain protein [Rhizoctonia solani 123e]	3.5e-135	97.3
contig14335	765	240	Peroxisome biogenesis factor 1, putative [Rhizoctonia solani AG-3 rhs1ap]	2.1e-130	98.8
contig14340	408	110	Putative gnl3l/grn1 gtpase [Rhizoctonia solani 123e]	2.1e-20	98.4
contig14342	823	414	Fibronectin type iii/brca1 domain protein [Rhizoctonia solani AG-3 rhs1ap]	1.1e-148	100
contig14343	1792	238	Transmembrane protein, putative [Rhizoctonia solani AG-3 rhs1ap]	1.6e-197	99.7
contig14349	1313	184	Ribonuclease t2 [Rhizoctonia solani 123e]	1.4e-190	95.7
contig1435	302	442	Hypothetical protein rsag8_06175, partial [Rhizoctonia solani AG-8 wac10335]	1.9e-29	72.7
contig14351	1792	713	Dna repair protein rhp42, partial [Rhizoctonia solani AG-3 rhs1ap]	2.4e-297	99.8
contig14357	288	24	Hypothetical protein rsag8_10010, partial [Rhizoctonia solani AG-8 wac10335]	8.9e-21	94.8
contig1436	1270	14262	40s ribosomal protein s0 [Rhizoctonia solani AG-3 rhs1ap]	8.7e-145	99.2
contig14363	3226	1563	Transposase family tnp2 protein [Rhizoctonia solani AG-3 rhs1ap]	6e-267	69.2
contig14365	782	75	4-hydroxyacetophenone monooxygenase [Rhizoctonia solani]	6.5e-135	84.9
contig14366	983	75	L-lysine 6-monooxygenase (nadph-requiring) protein [Rhizoctonia solani AG-3 rhs1ap]	1e-148	81
contig14368	1302	238	Hypothetical protein rsolag1ib_07390 [Rhizoctonia solani AG-1 IB]	1.9e-126	76.2
contig14369	246	99	Nfx1-type zinc finger protein, partial [Rhizoctonia solani AG-3 rhs1ap]	7.5e-37	100
contig1437	2431	9171	Cullin-1[Rhizoctonia solani AG-1 IB]	0	93.5
contig14370	1472	368	Hypothetical protein rsag8_00035, partial [Rhizoctonia solani AG-8 wac10335]	2.8e-219	86.3
contig14373	751	1995	Anion-transporting atpase [Rhizoctonia solani AG-3 rhs1ap]	7.4e-120	100
contig14385	241	16	F-box-like protein [Rhizoctonia solani AG-3 rhs1ap]	1.8e-06	73.7
contig14388	3326	1033	Sh3 domain-containing protein [Rhizoctonia solani AG-1 IA]	0	82.3
contig14391	1146	455	Hypothetical protein rsolag22iiib_01819 [Rhizoctonia solani]	8.2e-110	70.3
contig14394	1287	399	Hypothetical protein rsolag22iiib_01711 [Rhizoctonia solani]	9.5e-115	79.9
contig14395	221	182	Hypothetical protein rsolag22iiib_09501 [Rhizoctonia solani]	2.6e-12	89.7
contig14396	1866	824	50s ribosome-binding gtpase [Rhizoctonia solani 123e]	2.8e-99	41
[truncated: 25,783 more rows]
